# Supplementary material for: A comprehensive meta-analysis of exogenous estrogen, progesterone, and testosterone in animal models of ischemic and hemorrhagic stroke
Source: Biol Sex Differ. 2026 Jan 29;17:37. doi: 10.1186/s13293-026-00828-6 (PMC12924275; doi:10.1186/s13293-026-00828-6)
Supplement: Supplementary file 2 — Supplementary Material 2 [file 13293_2026_828_MOESM2_ESM.xlsx]

## Sheet: Level of Evidence
A Comprehensive Meta-Analysis of Exogenous Estrogen, Progesterone, and Testosterone in Animal Models of Ischemic and Hemorrhagic Stroke Tiffany F. C. Kung, Angely Claire C. Suerte, Elmira Khiabani, Marin Parranto, Sara Gannon Arnott, Anna C. J. Kalisvaart, Shinichi Nakagawa, Ana C. Klahr, Frederick Colbourne
Table S3.1. Model Results. The results of all meta-analytic models are provided.
Stroke	Hormone	Outcome	Initial Model	Robust Model	Meta-Regression Model	Publication Bias	Publication Bias Robust Estimate	Model with Outliers Removed	Robust model with Outliers Removed	Meta-Regression Models with Outliers Removed	LoE
AIS	ESTRO	Injury Volume k = 259, n = 125	SMD = 0.873 95% CI [0.732, 1.014] 95% PI [-0.455, 2.201] p < 0.001	SMD = 0.873 95% CI [0.731, 1.015] 95% PI [-0.465, 2.211] p < 0.001	OVX females (k = 174, n = 91) SMD = 0.859 95% CI [0.695, 1.023] p < 0.001	Small study effect (p = 0.2135) "Increase" effect (p = 0.0541)	SMD = 0.6630 95% CI [0.3239, 1.0022] p = 0.0001	SMD = 0.762 (k = 226, n = 113) 95% CI [0.657, 0.868] 95% PI [0.034, 1.491] p < 0.001	SMD = 0.762 95% CI [0.656, 0.869] 95% PI [0.027, 1.497] p < 0.001)	OVX females k = 149, n = 83) SMD = 0.762 95% CI [0.637, 0.886] p < 0.001	Moderate
					Intact females (k = 11, n = 6) SMD = 0.600 95% CI [0.038, 1.163] p = 0.037					Intact females (k = 10, n = 6) SMD = 0.688 95% CI [0.241, 1.136] p = 0.003
					Intact males (k = 69, n = 36) SMD = 1.007 95% CI [0.730, 1.285] p < 0.001					Intact males (k = 62, n = 31) SMD = 0.816 95% CI [0.600, 1.031] p < 0.001
					CAST males (k = 5, n = 2) SMD = 0.44 95% CI [-0.389, 1.278] p = 0.295					CAST males (k = 5, n = 2) SMD = 0.431 95% CI [-0.218, 1.080] p = 0.192
					Gonadal depletion length (k = 168, n = 84) R2 = 0.520 p = 0.016					Gonadal depletion length (k = 143, n = 77) R2=0.689 p < 0.001
					Commercial Pellet Use (k = 56, n = 29) SMD = 0.349 95% CI [0.094, 0.605] p = 0.008					Commercial Pellet Use (k = 49, n = 27) SMD = 0.534 95% CI [0.327, 0.742] p < 0.001
		Edema k = 12, n = 9	SMD = 1.112 95% CI [0.152, 2.072] 95% PI [-1.785, 4.010] p = 0.028	SMD = 1.112 95% CI [0.106, 2.119] 95% PI [-1.924, 4.148] p = 0.035	OVX females (k = 47, n = 25) SMD = 0.909 95% CI [0.658, 1.161] p < 0.001	Small study effect (p = 0.2683) Decline effect (p = 0.4151)					Low
					Intact females (k = 5, n = 3) SMD = 0.354 95% CI [-0.369, 1.076] p = 0.332
					Intact males (k = 22, n = 14) SMD = 0.833 95% CI [0.451, 1.215] p < 0.001
		Neurological Deficits k = 74, n = 39	SMD = 0.843 95% CI [0.643, 1.043] 95% PI [-0.379, 2.065] p < 0.001	SMD = 0.842 95% CI [0.650, 1.036 95% PI [-0.414, 2.100] p < 0.001	OVX females (k = 47, n = 25) SMD = 0.909 95% CI [0.658, 1.161] p < 0.001	Small study effect (p = 0.6295) "Increase" effect (p = 0.0645)					Moderate
					Intact males (k = 22, n = 14) SMD = 0.833 95% CI [0.451, 1.215] p < 0.001
					Intact females (k = 5, n = 3) SMD = 0.354 95% CI [-0.369, 1.076] p = 0.332
					Gonadal depletion length (k = 74, n = 39) R2 = 0.019 p = 0.0645
		Sensorimotor Outcomes k = 148, n = 19	SMD = 0.362 95% CI [0.015, 0.710] 95% PI [-0.911, 1.636] p = 0.041	SMD = 0.420 95% CI [-0.045, 0.885] 95% PI [-1.483, 2.322] p = 0.077	OVX females (k = 124, n = 17) SMD = 0.429 95% CI [0.112, 0.745], p = 0.008)	Small study effect (p = 0.1992) Decline effect (p = 0.6755)		SMD = 0.239 (k = 142, n = 19) 95% CI [0.004, 0.473] 95% PI [-0.411, 0.889] p = 0.046	SMD = 0.241 95% CI [-0.002, 0.483] 95% PI [-0.532, 1.013] p = 0.052	OVX females (k = 119, n = 17) SMD = 0.305 95% CI [0.116, 0.494] p = 0.002	Very Low
					Intact males (k = 24, n = 4) SMD = 0.451 95% CI [-0.178, 1.080] p = 0.158					Intact males (k = 23, n = 4) SMD = 0.216 95% CI [-0.284, 0.716] p = 0.395
					Gonadal depletion length (k = 105, n = 14) R2 = 0.712 p = 0.366					Gonadal depletion length (k = 100, n = 14) R2=0.031 p = 0.587
		Cognitive Outcomes k = 54, n = 10	SMD = 0.315 95% CI [0.102, 0.529] 95% PI [-0.047, 0.678] p = 0.005	SMD = 0.315 95% CI [0.077, 0.554] 95% PI [-0.107, 0.738] p = 0.017	OVX females (k = 41, n = 9) SMD = 0.371 95% CI [0.148, 0.593] p = 0.002	Small study effect (p = 0.9169) Decline effect (p = 0.6584)					Very Low
					Intact males (k = 13, n = 2) SMD = -0.281 95% CI [-1.011, 0.448] p = 0.442
					Gonadal depletion length (k = 35, n = 7) R2 = 0.475 p = 0.249
AIS	PROG	Injury Volume k = 98, n = 50	SMD = 1.009 95% CI [0.790, 1.228] 95% PI [-0.131, 2.149] p < 0.001	SMD = 1.009 95% CI [0.787, 1.232] 95% PI [-0.149, 2.168] p < 0.001	OVX females (k = 13, n = 7) SMD = 0.352 95% CI [-0.165, 0.869] p = 0.180	Small study effect (p = 0.0367) "Increase" effect (p = 0.0235)	SMD = 0.4475 95% CI [-0.1080, 1.0030] p = 0.1131				Very Low
					Intact females (k = 8, n = 6) SMD = 0.656 95% CI [0.157, 1.155] p = 0.011
					Intact males (k = 77, n = 42) SMD = 1.148 95% CI [0.917, 1.378] p < 0.001)
		Edema k=14, n=10	SMD = 0.656 95% CI [0.185, 1.127] 95% PI [-0.524, 1.836] p = 0.012	SMD = 0.656 95% CI [0.165, 1.147] 95% PI [-0.676, 1.988] p = 0.019		Small study effect (p = 0.0352) Decline effect (p = 0.6347)	SMD =-0.8154 95% CI [-2.3115, 0.6808] p = 0.2443				Very Low
		Neurological Deficits k=98, n=19	SMD = 0.664 95% CI [0.418, 0.909] 95% PI [-0.088, 1.415] p < 0.001	SMD = 0.664 95% CI [0.401, 0.927] 95% PI [-0.142, 1.470] p < 0.001	OVX females (k = 8, n = 3) SMD = 0.524 95% CI [-0.070, 1.118] p = 0.083	Small study effect (p = 0.8307) Decline effect (p = 0.1768)					Moderate
					Intact females (k = 8, n = 17) SMD = 0.312 95% CI [-0.229, 0.852] p = 0.255
					Intact males (k = 82, n = 17) SMD = 0.739 95% CI [0.455, 1.022] p < 0.001
		Sensorimotor Outcomes k = 387, n = 29	SMD = 0.571 95% CI [0.234, 0.909] 95% PI [-1.073, 2.216] p < 0.001	SMD = 0.470 95% CI [0.072, 0.869] 95% PI [-1.588, 2.529 p = 0.021	OVX females (k = 10, n = 3) SMD = 0.311 95% CI [-0.480, 1.102] p = 0.439	Small study effect (p = 0.4801 Decline effect (p = 0.1151)		SMD = 0.705 (k = 373, n = 28) 95% CI [0.486, 0.923] 95% PI [-0.122, 1.532] p < 0.001)	SMD = 0.667 95% CI [0.435, 0.900] 95% PI [-0.354, 1.689] p < 0.001	OVX females (k = 10, n = 3) SMD = 0.521 95% CI [-0.050, 1.092] p = 0.073	Very Low
					Intact females (k = 11, n = 3,) SMD = 0.106 95% CI [-0.504, 0.717] p = 0.732					Intact females (k = 11, n = 3) SMD = 0.351 95% CI [-0.147, 0.848] p = 0.167
					Intact males (k = 366, n = 27) SMD = 0.566 95% CI [0.227, 0.905] p = 0.001					Intact males (k = 352, n = 26) SMD = 0.700 95% CI [0.502, 0.899] p < 0.001
		Cognitive Outcomes k = 45, n = 9	SMD = 0.538 95% CI [0.140, 0.936] 95% PI [-0.834, 1.911] p = 0.009	SMD = 0.538 95% CI [0.069, 1.007] 95% PI [-1.071, 2.147] p = 0.030	Intact females (k = 8, n = 2) SMD = 0.429 95% CI [-0.477, 1.334] p = 0.345	Small study effect (p = 0.8132) Decline effect (p = 0.9744)					Moderate
					Intact males (k = 37, n = 8) SMD = 0.573 95% CI [0.124, 1.022] p = 0.014
AIS	COMBO	Injury Volume k = 13, n = 9	SMD = 1.303 95% CI [0.464, 2.142] 95% PI [-1.115, 3.721] p = 0.007	SMD = 1.303 95% CI [0.39, 2.217] 95% PI [-1.218, 3.824] p = 0.012	Females (k = 5, n = 4) SMD = 1.177 95% CI [-0.104, 2.458] p = 0.068	Small study effect (p = 0.5143) Decline effect (p = 0.2058)					Moderate
					Intact males (k = 8, n = 6) SMD = 1.424 95% CI [0.339, 2.509] p = 0.015
		Neurological Deficits k = 15, n = 7	SMD = 0.618 95% CI [0.173, 1.064] 95% PI [0.121, 1.116] p = 0.017	SMD = 0.618 95% CI [0.173, 1.064] 95% PI [0.173, 1.064] p = 0.017	Females (k = 5, n = 2) SMD = 0.386 95% CI [-0.390, 1.162] p = 0.302	Small study effect (p = 0.6857) Decline effect (p = 0.5861)					Low
					Intact males (k = 10, n = 6) SMD = 0.728 95% CI [0.195, 1.261] p = 0.011
ICH	ESTRO	Edema k = 8, n = 3	SMD = 2.577 95% CI [-1.530, 6.684] 95% PI [-7.610, 12.764] p = 0.114			Small study effect (p = 0.9053) Decline effect (p = 0.3606)					Very Low
		Sensorimotor Outcomes k = 34, n = 3	SMD = 0.052 95% CI [-0.626, 0.730] 95% PI [-1.436, 1.539] p = 0.774			Small study effect (p = 0.1445)					Low
ICH	PROG	Injury Volume k = 7, n = 3	SMD = 0.190 95% CI [-2.204, 2.583] 95% PI [-4.172, 4.552] p = 0.765			Small study effect (p = 0.1174)					Low
		Edema k = 8, n = 5	SMD = 1.158 95% CI [0.391, 1.924] 95% PI [-0.042, 2.357] p = 0.014	SMD = 1.158 95% CI [0.876, 1.439] 95% PI [0.132, 2.183] p < 0.001	Females (k = 3, n = 2) SMD = 0.478 95% CI [-0.552, 1.509] p = 0.299	Small study effect (p = 0.2970) Decline effect (p = 0.8551)					Moderate
					Intact males (k = 5, n = 5) SMD = 1.499 95% CI [0.749, 2.249] p = 0.003
		Neurological Deficits k = 12, n = 3	SMD = 0.150 95% CI [-0.929, 1.228] 95% PI [-2.121, 2.420] p = 0.611			Small study effect (0.8890)					Very Low
		Sensorimotor Outcomes k = 50, n = 3	SMD = 0.703 95% CI [0.172, 1.234] 95% PI [-0.264, 1.670] p = 0.029	SMD = 0.703 95% CI [-0.072, 1.478] 95% PI [-1.192, 2.599] p = 0.056		Small study effect (p = 0.9055)					Low
SAH	PROG	Neurological Deficits k = 4, n = 3	SMD = 2.635 95% CI [0.975, 4.295] 95% PI [0.122, 5.148) p = 0.021	SMD = 2.635 95% CI [1.938, 3.332] 95% PI [-0.061, 5.331] p = 0.007		Small study effect (p = 0.7803) Decline effect (p = 0.6974)					Very Low
AIS	TESTO	Injury volume k = 28, n = 12	SMD = 0.374 95% CI [-0.140, 0.887] 95% PI [-1.269, 2.017] p = 0.138			Small study effect (p = 0.6521) Decline effect (p = 0.5979)					Low
		Neurological Deficits k = 9, n = 5	SMD = 0.021 95% CI [-0.566, 0.608] 95% PI [-1.147, 1.189] p = 0.936			Small study effect (p = 0.688) Decline effect (p = 0.042)	SMD = 0.2558 95%CI [-1.7114, 2.2229] p = 0.7674				Very Low
		Sensorimotor Outcomes k = 31, n = 6	SMD = 0.647 95% CI [0.089, 1.206] 95% PI [-1.681, 2.976] p = 0.031	SMD = 0.647 95% CI [0.276, 1.019] 95% PI [-1.764, 3.059] p = 0.008		Small study effect (p = 0.6830) Decline effect (p = 0.6134)		SMD = 0.352 (k = 27, n = 6) 95% CI [0.054, 0.649] 95% PI [-0.264, 0.967] p = 0.022	SMD = 0.352 95% CI [0.073, 0.631] 95% PI [-0.395, 1.098] p = 0.024		Moderate
