# Supplementary material for: A comprehensive meta-analysis of exogenous estrogen, progesterone, and testosterone in animal models of ischemic and hemorrhagic stroke
Source: Biol Sex Differ. 2026 Jan 29;17:37. doi: 10.1186/s13293-026-00828-6 (PMC12924275; doi:10.1186/s13293-026-00828-6)
Supplement: Supplementary file 3 — Supplementary Material 3 [file 13293_2026_828_MOESM3_ESM.xlsx]

## Sheet: details
A Comprehensive Meta-Analysis of Exogenous Estrogen, Progesterone, and Testosterone in Animal Models of Ischemic and Hemorrhagic Stroke Tiffany F. C. Kung, Angely Claire C. Suerte, Elmira Khiabani, Marin Parranto, Sara Gannon Arnott, Anna C. J. Kalisvaart, Shinichi Nakagawa, Ana C. Klahr, Frederick Colbourne
Table S3.2. Study Details. The details of all included studies are provided.
Study ID	Year	Country	forestnames	Journal	Title	Group details	Hormone	Dose	Combination treatment	Administration Details	Stroke Subtype	Outcomes	Other Endpoints	Additional Assumptions
Alimohamadi2019	2019	Iran	Alimohamadi2019 (ESTRO)	Iranian Journal of Basic Medical Sciences	Protective effects of Vitex agnus-castus in ovariectomy mice following permanent middle cerebral artery occlusion	Young female mice	estradiol valerate	E (40µg/kg)		Not known, assumed oral administration, for four weeks or 30d pre-stroke.	Permanent focal ischemia	Injury Volume, Sensorimotor	ESTRO reduced neuroinflammation and BBB disruption	Assumed administration was oral, and ended on the day of stroke induction.
Alkayed2001	2001	USA	Alkayed2001 (ESTRO)	The Journal of Neuroscience	Estrogen and Bcl-2: Gene Induction and Effect of Transgene in Experimental Stroke	Young female rats	17B-Estradiol	E (25µg)		SC 21d release pellets, implanted 1-2 weeks pre-stroke.	Transient focal ischemia	Injury Volume	ESTRO increased bcl-2.	Assumed OVX and hormone initiation happened at the same time.
Amantea2007	2007	Italy	Amantea2007 (ESTRO)	FEBS Journal	Modulation of the endocannabinoid system by focal brain ischemia in the rat is involved in neuroprotection afforded by 17b-estradiol	Young male rats	17B-Estradiol (E2)	E (0.20mg/kg)		IP injection at 1h pre-stroke.	Transient focal ischemia	Injury Volume	ESTRO alters endocannabinoid metabolism.
Ardelt2007	2007	USA	Ardelt2007a (ESTRO, 3d timepoint) Ardelt2007b (ESTRO, 10d timepoint)	Experimental Neurology	Estradiol augments peri-infarct cerebral vascular density in experimental stroke	Young female rats	17B-Estradiol	E (25µg)		SC 21d release pellets, implanted 7-10d pre-stroke.	Transient focal ischemia	Injury Volume, Edema, Sensorimotor	ESTRO increased peri-infarct vascular density
Ardelt2012	2012	USA	Ardelt2012a (E0.18) Ardelt2012b (E0.72)	Brain Research	Estradiol modulates post-ischemic cerebral vascular remodeling and improves long-term functional outcome in a rat model of stroke	Young female rats	17B-Estradiol	E (0.18mg, or 0.72mg)		SC 60d release pellets, implanted 6-14d pre-stroke.	Transient focal ischemia	Injury Volume, Sensorimotor	ESTRO reduced body weight gain and also reduced blood glucose. ESTRO increased vascular density. ESTRO did not reduce lesion volume, but increased remnant tissue and decreased the amount of cystic tissue per total lesion. ESTRO differentially affected lesional rCBF depending on region.
Bingham2005	2005	UK (Scotland)	Bingham2005a (E0.025) Bingham2005b (E0.25)	Journal of Cerebral Blood Flow and Metabolism	Detrimental effects of 17B-oestradiol after permanent middle cerebral artery occlusion	Young female rats	17B-Estradiol	E (0.025mg, or 0.25mg)		SC 21d release pellets, implanted 2 weeks pre-stroke.	Permanent focal ischemia	Injury Volume	ESTRO reduced body weight gain, and reduced blood glucose. ESTRO did not affect axonal pathology, but did increase neuronal perikaryal damage. High-dose ESTRO increased cortical injury volume, but did not affect caudate injury volume.
Brown2008	2008	USA	Brown2008a (ESTRO, WT) Brown2008b (ESTRO, iNosKO)		Inducible nitric oxide synthase and estradiol exhibit complementary neuroprotective roles after ischemic brain injury	Young female mice	17B-Estradiol	E (180µg/mL)		SC silastic capsules, implanted 1 week pre-stroke.	Permanent focal ischemia	Injury Volume	ESTRO reduced both cortical and striatal infarct volumes in WT mice, but not in iNosKO mice. A non-significant increase in striatal infarct volume was seen in ESTRO-treated iNosKO mice. ESTRO reduced NOS2 mRNA expression.	Dosing concentration was calculated assuming a volume of 1mL.
Burguete2019	2019	Spain	Burguete2019 (ESTRO)	Journal of Neuroendocrinology	The selective oestrogen receptor modulator, bazedoxifene, mimics the neuroprotective effect of 17β‐oestradiol in diabetic ischaemic stroke by modulating oestrogen receptor expression and the MAPK/ERK1/2 signalling pathway	Young, diabetic male rats	17B-Estradiol	E (30μg/kg, then 100μg/kg per day)		SC loading dose and IP osmotic minipump (capacity not known), given seemingly 1 h pre-stroke.	Transient focal ischemia	Injury Volume, Edema, Neurological Deficit	Estrogen is anti-apoptotic, ischemia affects estrogen receptor expression ESTRO reduces cortical but does not affect subcortical infarct volume	Assumed that dosing began 1h pre-stroke, as was cited (Castello-Ruiz2014).
Burguete2023	2023	Spain	Burguete2023a (ESTRO) Burguete2023b (ESTRO + DMSO)	International Journal of Molecular Sciences	Cerebroprotective Effect of 17B-Estradiol Replacement Therapy in Ovariectomy-Induced Post-Menopausal Rats Subjected to Ischemic Stroke: Role of MAPK/ERK1/2 Pathway and PI3K-Independent Akt Activation	Young female rats	17B-Estradiol	E (0.05mg)		SC 21d release pellets, implanted 1 week pre-stroke.	Transient focal ischemia	Injury Volume, Neurological Deficit	ESTRO reduced both cortical and subcortical lesion volume. ESTRO reduced apoptosis and increased cell survival. ESTRO reduced ERK1/2 levels. PD98059 (ERK inhibitor) increased total infarct volume, while LY294002 (PI3K inhibitor) did not affect it. ESTRO administration still reduced infarct volume when co-administered with these drugs.
Cai2014	2014	China	Cai2014a (E0.1, young females) Cai2014b (E0.3, young females) Cai2014c (E0.1, aged females) Cai2014d (E0.3, aged females)	Neuroscience Letters	The loss of estrogen efﬁcacy against cerebral ischemia in aged postmenopausal female mice	Young and aged female mice	estradiol (E2)	E (100µg/kg, or 300µg/kg)		SC injections once daily for 4 weeks, beginning 4 weeks pre-stroke.	Transient focal ischemia	Injury Volume, Neurological Deficit	ESTRO reduced body weight gain. ESTRO did not affect ERa or ERb mRNA levels, but increased ERa and ERb protein expression in young but not aged females.
Carpenter2016	2016	USA	Carpenter2016 (ESTRO)	Brain Research	High-dose estrogen treatment at reperfusion reduces lesion volume and accelerates recovery of sensorimotor function after experimental ischemic stroke	Young female rats	17B-Estradiol	E (0.72mg)		SC 60d release pellets, implanted 2h post-stroke.	Transient focal ischemia	Injury Volume, Sensorimotor	ESTRO did not affect weight gain. ESTRO reduced striatal and cortical lesion volume, reduced tissue atrophy, and reduced the size of cysts in the lesion. ESTRO increased rCBF, and non-significantly increased CBV. ESTRO did not affect vascular density, synapse density, or myelination. ESTRO accelerated the rate of recovery of forelimb function. Rats could be separated into high responder and low r…	Variance for cylinder scores were imputed.
Carswell2004	2004	UK (Scotland)	Carswell2004a (E0.025, wistars) Carswell2004b (E0.025, SHRs) Carswell2004c (E0.25, wistars) Carswell2004d (E0.25, SHRs)	Journal of Cerebral Blood Flow and Metabolism	Differential Effects of 17B-Estradiol Upon Stroke Damage in Stroke Prone and Normotensive Rats	Young female rats	17B-Estradiol	E (0.025mg, or 0.25mg)		SC 21d release pellets, implanted 2 weeks pre-stroke.	Permanent focal ischemia	Injury Volume	ESTRO reduced body weight gain.
Castelló-Ruiz2014	2014	Spain	Castello-Ruiz2014 (ESTRO)	Neuroscience Letters	The selective estrogen receptor modulator, bazedoxifene, reduces ischemic brain damage in male rat	Young male rats	17B-Estradiol	E (30µg/kg then 100µg/kg per day)		SC loading dose and IP 7d capacity osmotic minipump, given 1h pre-stroke.	Transient focal ischemia	Injury Volume, Neurological Deficit	ESTRO pre-treatment resulted in hypercapnia and acidosis. ESTRO significantly reduced subcortical but not cortical infarct volume.
Chang2013	2013	Taiwan	Chang2013a (ESTRO) Chang2013b (ESTRO nanoparticles)	Journal of Biomedical Nanotechnology	Optimization of rate-controlled 17B-Estradiol nanoparticles for cerebral ischemia therapy	Young male rats	17B-Estradiol, 17B-Estradiol nanoparticles with L-arginine	E (not known), E nanoparticles (800µg/kg)		IV injection, time not known (nanoparticles). No dosing details provided (ESTRO).	Transient focal ischemia	Injury Volume	A novel nanoparticle of ESTRO was able to improve E2 delivery and stroke outcome similarly to ESTRO.	Assumed that ESTRO and nanoparticles were given at the time of stroke induction.
Chen2007	2007	China	Chen2007 (2ME2)	Journal of Neurochemistry	Multiple effects of 2ME2 and D609 on the cortical expression of HIF-1a and apoptotic genes in a middle cerebral artery occlusion-induced focal ischemia rat model	Young male rats	2-methoxyestradiol	E (5mg/kg)		IP injection at 3h post-stroke.	Transient focal ischemia	Injury Volume, Neurological Deficit	ESTRO reduced BBB permeability and apoptosis. ESTRO reduced VEGF. ESTRO reduced mortality.
Cheng2013	2013	China	Cheng2013 (ESTRO)	BioMed Research International	17B-Estradiol attenuates poststroke depression and increases neurogenesis in Female Ovariectomized Rats	Young female rats	17B-Estradiol	E (10µg)		SC injections once daily for 2 weeks, beginning 3 weeks post-stroke.	Transient focal ischemia	Injury Volume, Cognitive	ESTRO increased neurogenesis.	Assumed that OVX and stroke induction occurred at the same time.
Chiappetta2007	2007	Italy	Chiappetta2007 (ESTRO)	International Review of Neurobiology	Evidence to implicate early modulation of interleukin-1 expression in the neuroprotection afforded by 17b-estradiol in male rats undergone transient middle cerebral artery occlusion	Young male rats	17B-Estradiol	E (0.20mg)		IP injection at 1h pre-stroke.	Transient focal ischemia	Injury Volume	ESTRO reduced neuroinflammation via an ER-independent mechanism. ESTRO non-significantly reduced infarct volume when co-administered with ICI182-780. ESTRO reduced apoptotic protein expression.
Connell2007	2007	Canada	Connell2007 (ESTRO)	Neuroscience	Estrogen-mediated neuroprotection in the cortex may require NMDA receptor activation	Young male rats	17B-Estradiol 3-sulfate	E (0.5µM)		Central administration into right cortex 0.5h pre-stroke.	Permanent focal ischemia	Injury Volume	ESTRO negatively interacted with MK-801. ESTRO reduced endoplasmic reticulum stress.
Connell2010	2010	Canada	Connell2010a (ESTRO, pMCAo) Connell2010b (ESTRO, tMCAo)	Journal of Neuroscience Methods	A Novel Rodent Model of Reperfusion Injury Following Occlusion of the Middle Cerebral Artery	Young male rats	17B-Estradiol	E (0.01mg/kg)		IV injection at 30 mins pre- (pMCAo) or post- (tMCAo) stroke	Transient and Permanent focal ischemia	Injury Volume
Cordeau2008	2008	Canada	Cordeau2008 (ESTRO)	Stroke	Live Imaging of Neuroinflammation Reveals Sex and Estrogen Effects on Astrocyte Response to Ischemic Injury	Young female mice	17B-Estradiol	E (not known, 100:1 cholesterol:ESTRO)		SC silastic capsules, implanted 1 week pre-stroke.	Transient focal ischemia	Injury Volume	ESTRO reduced stroke-induced increase in GFAP expression. There was no correlation between GFAP expression and infarct volume.
Culmsee1999	1999	Germany	Culmsee1999a (17B-0.03) Culmsee1999b (17B-0.3) Culmsee1999c (17B-3) Culmsee1999d (2OH-0.0003) Culmsee1999e (2OH-0.003) Culmsee1999f (2OH-0.03) Culmsee1999g (2OH-0.3) Culmsee1999h (2OH-3) Culmsee1999i (2OH-30)	Journal of Cerebral Blood Flow and Metabolism	Neuroprotection by Estrogens in a Mouse Model of Focal Cerebral Ischemia and in Cultured Neurons: Evidence for a Receptor-Independent Antioxidative Mechanism	Male mice, age unknown	17B-Estradiol, 2-OH-Estradiol	17B-Estradiol (0.03mg/kg, 0.3mg/kg, 3mg/kg), 2-OH-Estradiol (0.0003mg/kg, 0.003mg/kg, 0.03mg/kg, 0.3mg/kg, 3mg/kg, 30mg/kg)		SC injection at 24h pre-stroke, then IP at 3h pre-stroke.	Permanent focal ischemia	Injury Volume	ESTRO reduced neuronal damage in cell cultures at intermediate, but not high or low, concentrations. ESTRO reduced mitochoncrial ROS at intermediate and high doses only. ESTRO was antioxidant in an ER-independent manner.	Assumed animals were young.
Dubal1998	1998	USA	Dubal1998a (ESTRO, low-7d) Dubal1998b (ESTRO, high-7d) Dubal1998c (ESTRO-0h)	Journal of Cerebral Blood Flow and Metabolism	Estradiol Protects Against Ischemic Injury	Young female rats	17B-Estradiol	E (180μg/mL, or 1mg/mL)		SC silastic capsules, implanted either 1 week pre-stroke or at stroke induction.	Permanent focal ischemia	Injury Volume	ESTRO does not affect CBF. ESTRO reduced cortical, but not striatal, infarct volume.
Dubal2001	2001	USA	Dubal2001a (ESTRO, C57BL/6Jx129 mice) Dubal2001b (ESTRO, ERaKO mice) Dubal2001c (ESTRO, 129sv mice) Dubal2001d (ESTRO, ERbKO mice)	Proceedings of the National Academy of Sciences	Estrogen receptor a, not b, is a critical link in estradiol-mediated protection against brain injury	Young female mice	17B-Estradiol	E (180μg/mL)		SC silastic capsules, implanted 1 week pre-stroke.	Permanent focal ischemia	Injury Volume	ESTRO reduced cortical and striatal infarct volumes in an ERa-dependent and ERb-independent manner. ESTRO did not affect hippocampal injury. ESTRO did not affect blood flow.
Dubal2006	2006	USA	Dubal2006a (ESTRO, rats) Dubal2006b (ESTRO, WT mice) Dubal2006c (ESTRO, ERaKO mice)	Endocrinology	Differential Modulation of Estrogen Receptors (ERs) in Ischemic Brain Injury: A Role for ER in Estradiol-Mediated Protection against Delayed Cell Death	Young female rats and mice	17B-Estradiol	E (180µg/mL)		SC silastic capsules, implanted 1 week pre-stroke.	Permanent focal ischemia	Injury Volume	ESTRO increased ERa and ERb expression. ESTRO reduced late, but not early, infarct volume. ESTRO reduced cortical infarct volume. ESTRO was neuroprotective through ERa-dependent mechanisms.	Assumed silastic capsules for rat and mice had the same volume, due to the same available dimensions.
DubalWise2001	2001	USA	DubalWise2001a (E180, young females) DubalWise2001b (E1000, young females) DubalWise2001c (E180, aged females) DubalWise2001d (E1000, aged females) DubalWise2001e (E180, aged females, smaller occlusion)	Endocrinology	Neuroprotective Effects of Estradiol in Middle-Aged Female Rats	Young and middle aged female rats	17B-Estradiol	E (180μg/mL, or 1mg/mL)		SC silastic capsules, implanted 1 week pre-stroke.	Permanent focal ischemia	Injury Volume	ESTRO reduced cortical but not striatal infarct volume. ESTRO did not affect blood flow.	Assumed preliminary experiment with aged females and smaller strokes were given low dose ESTRO.
Dziennis2007	2007	USA	Dzienis2007 (ESTRO)	The Journal of Neuroscience	Role of Signal Transducer and Activator of Transcription-3 in Estradiol-Mediated Neuroprotection	Young female rats	17B-Estradiol	E (25µg)		SC 21d release pellets, implanted 1-2 weeks pre-stroke.	Transient focal ischemia	Injury Volume	ESTRO increased the phosphorylation of STAT3. ESTRO was neuroprotective through a STAT3-mediated mechanism.	Assumed hormone was administered at the time of OVX.
Elzer2010	2010	Germany	Elzer2010a (ESTRO, WT females) Elzer2010b (ESTRO, ERafl/fl microglia females) Elzer2010c (ESTRO, ERafl/fl neuronal females) Elzer2010c (ESTRO, ERafl/fl neuronal males)	Journal of Cerebral Blood Flow and Metabolism	Neuronal estrogen receptor-a mediates neuroprotection by 17b-estradiol	Young male and female mice	17B-Estradiol	E (0.025mg)		Pellets, implanted 10d pre-stroke, administration route not known.	Permanent focal ischemia	Injury Volume	Knocking out ERa in cortical neurons, but not in microglia, ablated ESTRO's neuroprotective effects.
Fan2003	2003	USA	Fan2003a (ESTRO, 30m MCAo) Fan2003b (ESTRO, 40m MCAo) Fan2003c (ESTRO, 60m MCAo)	Brain Research	17B-Estradiol Extends Ischemic Thresholds and Exerts Neuroprotective Effects in Cerebral Subcortex Against Transient Focal Cerebral Ischemia in Rats	Young female rats	17B-Estradiol	E (100µg/kg)		SC injection at 2h pre-stroke.	Transient focal ischemia	Injury Volume	ESTRO reduced apoptosis (TUNEL) and subcortical lesion volume with occlusions shorter than 1 hour.
Farr2006	2006	UK (Scotland)	Farr2006 (ESTRO)	Neurobiology of Disease	17B-Estradiol treatment following permanent focal ischemia does not influence recovery of sensorimotor function	Young female rats	17B-Estradiol	E (1.07mg)		SC 90d release pellets, implanted 2 days post-stroke.	Permanent focal ischemia	Injury Volume, Sensorimotor	ESTRO reduced body weight gain. ESTRO did not affect synaptogenesis.
Fukuda2000	2000	Japan	Fukuda2000 (ESTRO)	Stroke	Ovariectomy Exacerbates and Estrogen Replacement Attenuates Photothrombotic Focal Ischemic Brain Injury in Rats	Young, hypertensive female rats	estradiol valerate	E (200μg/kg)		SC injections once weekly for three weeks, beginning three weeks pre-stroke.	Permanent focal ischemia	Injury Volume	ESTRO reduced body weight gain.	Assumed that doses were given at: 3 weeks pre-stroke, 2 weeks pre-stroke, and 1 week pre-stroke.
Glendenning2008	2008	USA	Glendenning2008 (ESTRO)	Neuroscience Letters	Protective effect of estrogen in endothelin-induced middle cerebral artery occlusion in female rats	Young female rats	17B-Estradiol	E (assumed 0.05mg)		SC 21d release pellets, implanted 2 weeks pre-stroke.	Transient focal ischemia	Injury Volume, Sensorimotor	ESTRO reduced body weight gain.	Assumed ESTRO dose was 0.05mg. Assumed that variance was SEM. Assumed that occlusion lasted for 2 hours.
Goodrow2005	2005	USA	Goodrow2005 (ESTRO)	Menopause	Effect of estrogen therapy on cerebral arteries during stroke in female rats	Young female rats	17B-Estradiol	E (250μg)		SC 60d release pellets, implanted 30-34d pre-stroke.	Transient focal ischemia	Injury Volume, Neurological Deficit	ESTRO reduced body weight gain. ESTRO partially restored vessel function after stroke.	Assumed the "start of the experiment" was the moment of stroke induction.
Gordon2005	2005	UK (Scotland)	Gordon2005 (ESTRO)	Brain Research	Effects of 17b-oestradiol on cerebral ischaemic damage and lipid peroxidation	Young female rats	17B-Estradiol	E (0.25mg)		SC 21d release pellets, implanted 2 weeks pre-stroke.	Permanent focal ischemia	Injury Volume, Neurological Deficit	ESTRO reduced body weight gain. ESTRO increased lipid peroxidation differentially depending on stroke severity. ESTRO worsened cortical but did not affect caudate infarct volume.
Green2001	2001	USA	Green2001a (ESTRO, 17B) Green2001b (ESTRO, Ent-E2)	Endocrinology	The Nonfeminizing Enantiomer of 17b-Estradiol Exerts Protective Effects in Neuronal Cultures and a Rat Model of Cerebral Ischemia	Young female rats	17B-Estradiol, 17B-Estradiol enantiomer (Ent-E2)	E (100µg/kg)		SC injection at 2h pre-stroke.	Transient focal ischemia	Injury Volume	ESTRO attenuated glutamate and H2O2-induced neuronal death in vitro, and brain membrane oxidation in vivo. ESTRO reduced both cortical and subcortical infarct volume. 17B-Estradiol increased, while Ent-E2 decreased uterine weight. Ent-E2 was neuroprotective in an ER-independent manner.	Assumed the "start of the experiment" was the moment of stroke induction.
Gröger2014	2014	Germany	Groger2014 (ESTRO)	Brain Research	The neuroprotective effect of 17B-Estradiol is independent of its antioxidative properties	Young male mice	17B-Estradiol	E (350μg/kg)		IP injections at 48h and 24h pre-stroke, at reperfusion (40 mins) and 3h post-stroke.	Transient focal ischemia	Injury Volume, Neurological Deficit	ESTRO was neuroprotective through non-anti-oxidant means.	Assumed neurological deficit was scored via the Bederson scale.
Guo2017	2017	China	Guo2017a (ESTRO, WT rats) Guo2017b (ESTRO+VEH, WT rats) Guo2017c (ESTRO, SIRT1+/+) Guo2017d (ESTRO, SIRT1-/-)	CNS: Neuroscience & Therapeutics	SIRT1-dependent AMPK pathway in the protection of estrogen against ischemic brain injury	Young female rats and mice	17B-Estradiol	E (500μg/kg)		SC injections given for 28d, seemingly beginning 28d pre-stroke.	Transient focal ischemia	Injury Volume, Neurological Deficit	ESTRO decreased body weight gain. ESTRO was neuroprotective through regulation of cell metabolism.	Assumed that stroke was transient (2h), not permanent. Assumed that dosing was given for 28 days pre-stroke, with the last dose at the time of stroke onset.
Han2019	2019	China	Han2019 (ESTRO)	Neural Regeneration Research	GPER agonist G1 suppresses neuronal apoptosis mediated by endoplasmic reticulum stress after cerebral ischemia/reperfusion injury	Young female rats	17B-Estradiol	E (100μg/kg)		Central administration into lateral ventricle at reperfusion (90 mins post-stroke).	Transient focal ischemia	Injury Volume, Edema, Neurological Deficit	ESTRO reduced neuronal degeneration, apoptosis (TUNEL) and endoplasmic reticulum stress. ESTRO was neuroprotective through a GPER-mediated mechanism.
Hayashi2005	2005	Japan	Hayashi2005a (E32, WT) Hayashi2005b (E64, WT) Hayashi2005c (E64+VEH, WT) Hayashi2005d (E64, yPKC-KO)	Journal of Neurochemistry	Involvement of gamma protein kinase C in estrogen-induced neuroprotection against focal brain ischemia through G protein-coupled estrogen receptor	Young male mice	17B-Estradiol	E (32μg or 64μg)		IP injection at reperfusion, assumed to be 90 mins post-occlusion.	Transient focal ischemia	Injury Volume	ESTRO reduced both cortical and caudoputamen infarct volume through a PKC-mediated pathway.	Assumed doses were 32 or 64μg per injection. Assumed stroke was 90 minutes long.
Ingberg2016	2016	Sweden	Ingberg2016a (ESTRO, low) Ingberg2016b (ESTRO, high)	Scientific Reports	Effects of high and low 17β-estradiol doses on focal cerebral ischemia in rats	Young female rats	17B-Estradiol	E (180µg/mL or 100,000µg/mL)		SC silastic capsules, implanted 2 weeks pre-stroke.	Transient focal ischemia	Injury Volume, Sensorimotor		Assumed that silastic capsule dosing lasted until euthanasia (15d).
Jia2009	2009	China	Jia2009 (ESTRO)	Experimental Neurology	Estrogen inhibits Fas-mediated apoptosis in experimental stroke	Young female mice	17B-Estradiol	E (180µg/mL)		Silastic capsules, implanted 1 week pre-stroke, administration route not known.	Transient focal ischemia	Injury Volume	ESTRO reduced apoptosis.
Jiang2021	2021	China	Jiang2021 (ESTRO)	Experimental and Therapeutic Medicine	Estrogen administration attenuates post‑stroke depression by enhancing CREB/BDNF/TrkB signaling in the rat hippocampus	Young female rats	17B-Estradiol	E (10µg)		SC injections twice daily for 2 weeks, beginning 3 weeks post-stroke.	Transient focal ischemia	Cognitive	ESTRO was neuroprotective through a TrkB and MAPK-mediated pathway. ESTRO increased BDNF expression.
Joachim2020	2020	USA	Joachim2020a (E50) Joachim2020b (E100, nanoparticles) Joachim2020c (E500) Joachim2020d (E100, water-soluble)	Nanomedicine: Nanotechnology, Biology, and Medicine	Single intranasal administration of 17B-estradiol loaded gelatin nanoparticles confers neuroprotection in the post-ischemic brain	Young male mice	17B-Estradiol	E (50ng, 100ng, 500ng)		Intranasal application at 1.5h post-stroke.	Transient focal ischemia	Injury Volume, Sensorimotor, Cognitive	ESTRO likely reduced early infarct volume by reducing edema.	Assumed that both estrogen groups used for behavioural testing were given 100ng estrogen.
Koh2006	2006	South Korea	Koh2006 (ESTRO)	Neuroscience Letters	Estradiol prevents the injury-induced decrease of Akt/glycogen synthase kinase 3 phosphorylation	Young female rats	17B-Estradiol	E (180µg/mL)		Silastic capsules, implanted 2 weeks pre-stroke, administration route not known.	Permanent focal ischemia	Injury Volume	ESTRO reduced cortical, but not striatal, infarct volume. ESTRO reduced apoptosis in the cortex, potentially through the PI3K/Akt pathway.
Koh2007	2007	South Korea	Koh2007 (ESTRO)	Neuroscience Letters	Estradiol prevents the injury-induced decrease of 90 ribosomal S6 kinase (p90RSK) and Bad phosphorylation	Young female rats	17B-Estradiol	E (180µg/mL)		Silastic capsules, implanted 2 weeks pre-stroke, administration route not known.	Permanent focal ischemia	Injury Volume	ESTRO reduced cortical, but not striatal, injury volume. ESTRO reduced cortical cell death, and apoptosis.
Koh2008	2008	South Korea	Koh2008 (ESTRO)	Neuroscience Letters	Estradiol attenuates the focal cerebral ischemic injury through mTOR/p70S6 kinase signaling pathway	Young female rats	17B-Estradiol	E (180µg/mL)		Silastic capsules, implanted 2 weeks pre-stroke, administration route not known.	Permanent focal ischemia	Injury Volume	ESTRO reduced cortical, but not striatal, injury volume. ESTRO reduced apoptosis in the cortex.
Leon2012	2012	USA	Leon2012a (ESTRO + tPA, young) Leon2012b (ESTRO + tPA, aged)	Neuroendocrinology	Worsened Outcome from Middle Cerebral Artery Occlusion in Aged Rats Receiving 17 -Estradiol	Young and aged female rats	17B-Estradiol	E (1.5mg)	tPA (5mg/kg)	SC 90d release pellets, implanted 30d pre-stroke in young rats, and implanted 9 months pre-stroke (replaced every 90 days) in aged rats.	Transient focal ischemia	Injury Volume, Neurological Deficit	In young females, ESTRO reduced cortical and striatal infarct volumes. In aged females, ESTRO increased cortical infarct volumes, but did not affect striatal infarct volumes. ESTRO reduced GFAP expression in aged females.
Li2004	2004	USA	Li2004a (ESTRO, females) Li2004b (ESTRO, males)	Experimental Neurology	Chronic behavioral testing after focal ischemia in the mouse: functional recovery and the effects of gender	Young male and female mice	17B-Estradiol	E (180µg/mL)		SC silastic capsules, implanted at stroke induction (females) or 1 week pre-stroke (males).	Transient focal ischemia	Injury Volume, Sensorimotor, Cognitive
Li2017	2017	China	Li2017 (ESTRO)	Cellular Physiology and Biochemistry	Effects of Estradiol on Autophagy and Nrf-2/ARE Signals after Cerebral Ischemia	Young female mice	17B-Estradiol	E (0.05mg)		SC 21d release pellets, implanted 3 weeks pre-stroke.	Transient focal ischemia	Edema, Neurological Deficit	ESTRO reduced oxidative stress, autophagy, and neuroinflammation.	Assumed sample sizes provided in the methods, and not the figures, was correct.
Liang2016	2016	Taiwan	Liang2016 (ESTRO)	PlosOne	The Protective Effect of Human Umbilical Cord Blood CD34+ Cells and Estradiol against Focal Cerebral Ischemia in Female Ovariectomized Rat: Cerebral MR Imaging and Immunohistochemical Study	Young female rats	17B-Estradiol	E (500μg/kg)		Not known, assumed IV injection 30 mins pre-stroke	Transient focal ischemia	Injury Volume, Edema	ESTRO reduced both cortical and striatal edema.	Assumed that dosing was given via the same route and at the same time as stem cells. Assumed that variance was SEM for all analyses and figures.
LiJ2011	2011	USA	LiJ2011a (ESTRO, 2wk females) LiJ2011b (ESTRO, 2wk males) LiJ2011c (ESTRO, 6wk females) LiJ2011d (ESTRO, 6wk males)	Journal of Cerebral Blood Flow and Metabolism	Estrogen enhances neurogenesis and behavioral recovery after stroke	Young male and female mice	17B-Estradiol	E (180µg/mL)		SC silastic capsules, implanted 10 days pre-stroke.	Transient focal ischemia	Injury Volume, Sensorimotor	ESTRO increased post-stroke neurogenesis, but not gliogenesis. ESTRO acts through an ER-a and ER-b dependent mechanism. ESTRO increased speed of behavioural recovery.	Assumed that dosing was initiated 10 days pre-stroke, not 7 days as listed in the figure. Assumed that stroke model was intraluminal filament.
LiM2011	2011	USA	LiM2011 (ESTRO + tPA)	Neurobiology of Disease	17B-estradiol attenuates breakdown of blood–brain barrier and hemorrhagic transformation induced by tissue plasminogen activator in cerebral ischemia	Young female rats	17B-Estradiol	E (100μg/kg)	tPA (10mg/kg)	SC injection given at stroke induction.	Transient focal ischemia	Injury Volume, Edema, Neurological Deficit	ESTRO reduced BBB permeability and tPA-induced bleeding.
Liu2002	2002	USA	Liu2002a (17B) Liu2002b (ZYC3) Liu2002c (17B) Liu2002d (ZYC3, IV)	Stroke	Neuroprotective Effects of a Novel Non–Receptor-Binding Estrogen Analogue: In Vitro and In Vivo Analysis	Young female rats	17B-Estradiol, ZYC3 (a 2-adamantyl estrogen analogue made of estrone + 1adamantanol)	E (100µg/kg), ZYC3 (100µg/kg)		SC injection at 2h pre-stroke. IV Injection at stroke induction.	Transient focal ischemia	Injury Volume	ESTRO reduced glutamate excitotoxicity in cells. ESTRO increased blood flow in the non-ischemic hemisphere.
Liu2007	2007	USA	Liu2007a (E0.1, 30m post) Liu2007b (E0.5, 30m post) Liu2007c (E1, 30m post) Liu2007d (E1, 6h post)	Neuroscience Letters	Dose dependence and therapeutic window for the neuroprotective effects of 17B-estradiol when administered after cerebral ischemia	Young female rats	17B-Estradiol	E (100µg/kg, 500µg/kg, or 1mg/kg)		SC injections at 30 mins or 6h post-stroke.	Permanent focal ischemia	Injury Volume	ESTRO reduced both cortical and subcortical injury volume.	Assumed the animals given ESTRO at 6h (benefitted vs did not benefit) were identical and collapsed scores into one group
Liu2010	2010	USA	Liu2010a (E4, pMCAo) Liu2010b (E0.1, pMCAo) Liu2010c (E0.1 + tPA, suture) Liu2010d (E0.1 + tPA, embolic)	Journal of Pharmacology and Experimental Therapeutics	Combination Therapy of 17B-Estradiol and Recombinant Tissue Plasminogen Activator for Experimental Ischemic Stroke	Young female rats	17B-Estradiol	E (4mg/mL, or 100µg/kg)	tPA	SC pellets (length unknown), implanted 1 week pre-stroke for chronic. SC injections 2h pre-stroke (suture) or 3h post-stroke (embolic).	Permanent focal ischemia	Injury Volume	ESTRO attenuated rtPA-induced upregluation of MMP protein expression.	Assumed ESTRO was administered 3h post-stroke in pMCAo.
Liu2012	2012	USA	Liu2012a (ESTRO, males chronic) Liu2012b (ESTRO, males acute) Liu2012c (ESTRO, females chronic) Liu2012d (ESTRO, females acute)	Journal of Neuroendocrinology	Effects of Chronic and Acute Oestrogen Replacement Therapy in Aged Animals after Experimental Stroke	Aged male and female mice	17B-Estradiol	E (180mg/mL)		SC silastic capsules, implanted either 0.5 months or 3.5 months pre-stroke.	Transient focal ischemia	Injury Volume, Neurological Deficit	ESTRO increased uterine weight. ESTRO displayed a complicated effect on neuroinflammation dependent on length of administration and animal sex. ESTRO reduced cortical, but not striatal, infarct in males. Chronic ESTRO reduced cortical, but not striatal, infarct in females. Acute ESTRO did not reduce cortical or striatal infarct volume.	Assumed that embolic pMCAO control sample size was n = 9.
Liu2014	2014	China	Liu2014 (ESTRO)	Chinese Journal of Integrative Medicine	Buyang Huanwu Decoction Reduces Infarct Volume and Enhances Estradiol and Estradiol Receptor Concentration in Ovariectomized Rats after Middle Cerebral Artery Occlusion	Young female rats	estradiol valerate	E (500μg/kg)		Not known, assumed SC injection once daily for 7 days, beginning at reperfusion.	Transient focal ischemia	Injury Volume, Neurological Deficit		Assumed that dosing began at reperfusion, and route was the same as the previously cited publication. Assumed that total sample size and mortalities were 40 and 4, not 400 and 40, respectively.
Liu2016	2016	China	Liu2016 (ESTRO)	European Review for Medical and Pharmacological Sciences	Protective effects of estrogen combined with sevoflurane in an experimental model of cerebral infarction and focal cerebral ischemia-reperfusion injury	Young female rats	17B-Estradiol	E (1mg)		IP injection, once daily. Initiation time not known	Transient focal ischemia	Neurological Deficit, Sensorimotor, Cognitive	ESTRO was anti-inflammatory and reduced beta-amyloid levels.	Assumed day 5 MWM scores referred to 28 days post-stroke.
Liu2018	2018	China	Liu2018 (ESTRO)	Biochemistry and Cell Biology	Rutin attenuates cerebral ischemia–reperfusion injury in ovariectomized rats via estrogen-receptor-mediated BDNF–TrkB and NGF–TrkA signaling	Young female rats	17B-Estradiol	E (100µg/kg)		IP injection 5d pre-stroke, then once daily for 5 days. Last dose was given 0.5h before stroke onset.	Transient focal ischemia	Injury Volume, Neurological Deficit, Cognitive	ESTRO increased neuronal survival. Stroke upregulated ERa and ERb expression levels.	Assumed that dosing regimen for ESTRO was the same as rutin, and as given in methods, not in figure legends.
Ma2013	2013	China	Ma2013a (E6) Ma2013b (E20) Ma2013c (E50)	BMC Neuroscience	The effects of different doses of estradiol (E2) on cerebral ischemia in an in vitro model of oxygen and glucose deprivation and reperfusion and in a rat model of middle carotid artery occlusion	Young female rats	17B-Estradiol	E (6µg/kg, 20µg/kg, or 50µg/kg)		SC injections once daily for 4 weeks, beginning 4 weeks pre-stroke.	Transient focal ischemia	Injury Volume, Neurological Deficit	Physiological, but not supraphysiological, doses of ESTRO reduced neuronal damage and apoptosis.	Assumed NDS scores were median and IQR, not mean and SEM. Assumed that provided sample sizes were per group, not total.
Ma2021	2021	China	Ma2021a (ESTRO, 1w OVX) Ma2021b (ESTRO, 10w OVX) Ma2021c (ESTRO, 20w OVX)	Brain and Behavior	Electroacupuncture reactivates estrogen receptors to restore the neuroprotective effect of estrogen against cerebral ischemic stroke in long-term ovariectomized rats	Young and Middle-Aged female rats	17B-Estradiol	E (100µg/kg)		SC injections once every other day for 10 days, beginning 12 days pre-stroke.	Transient focal ischemia	Injury Volume, Neurological Deficit	ESTRO reduced neuronal damage and apoptosis only when given soon after OVX.
Manwani2015	2015	USA	Manwani2015a (ESTRO, XXF) Manwani2015b (ESTRO, XYF) Manwani2015c (ESTRO, XXM) Manwani2015d (ESTRO, XYM) Manwani2015e (ESTRO, WTM)	Journal of Cerebral Blood Flow and Metabolism	Sex differences in ischemic stroke sensitivity are influenced by gonadal hormones, not by sex chromosome complement	Young male and female mice	17B-Estradiol	E (180µg/mL)		SC silastic capsules, implanted 3 weeks pre-stroke.	Transient focal ischemia	Injury Volume	Sex chromosomal complement was not involved in ESTRO-induced neuroprotection. Presence of testes (as opposed to ovaries) worsened infarct volume.
McCullough2001	2001	USA	McCullough2001 (ESTRO)	Stroke	Postischemic Estrogen Reduces Hypoperfusion and Secondary Ischemia After Experimental Stroke	Young male rats	Premarin	E (1mg/kg)		IV injection at 2h post-stroke.	Transient focal ischemia	Injury Volume	ESTRO reduced striatal, but not cortical, infarct volume. ESTRO improved early recovery of CBF in the ischemic region, but had no lasting effects.
McCullough2003	2003	USA	McCullough2003 (ESTRO)	The Journal of Neuroscience	Aromatase Cytochrome P450 and Extragonadal Estrogen Play a Role in Ischemic Neuroprotection	Female mice, age unknown	17B-Estradiol	E (180µg/mL)		SC silastic capsules, implanted 1 week pre-stroke.	Transient focal ischemia	Injury Volume, Neurological Deficit	ESTRO reduced cortical and caudoputamen infarct volumes.	Assumed that animals were young. As ArKO mice do not have endogenous estrogen, they were categorized as "gonadally depleted", despite being gonadally intact.
Naderi2018	2018	Iran	Naderi2018a (ESTRO) Naderi2018b (ESTRO+REHAB)	Canadian Journal Of Physiology and Pharmacology	The effect of exercise preconditioning on stroke outcome in ovariectomized mice with permanent middle cerebral artery occlusion	Young female mice	17B-Estradiol valerate	E (40µg/kg per day)	REHAB (4 weeks)	Oral gavage once daily for 4 weeks, beginning 4 weeks pre-stroke.	Permanent focal ischemia	Injury Volume, Neurological Deficit, Sensorimotor	ESTRO was anti-inflammatory.
ODonnell2006	2006	USA	ODonnell2006a (ESTRO, acute) ODonnell2006b (ESTRO, chronic)	Journal of Cerebral Blood Flow and Metabolism	Estradiol reduces activity of the blood–brain barrier Na–K–Cl cotransporter and decreases edema formation in permanent middle cerebral artery occlusion	Young female rats	17B-Estradiol	E (0.05mg, or 1mg/mL)		IV injection at 0.5h pre-stroke. SC silastic capsules, implanted 1 week pre-stroke.	Permanent focal ischemia	Injury Volume, Edema	ESTRO attenuated ischemia-induced changes in brain water distribution. ESTRO reduced Na-K-Cl cotransporter activity in cultured endothelial cells.	Assumed that nephrectomy did not affect health.
Oppong-Gyebi2021	2021	USA	Oppong-Gyebi2021a (ESTRO, 2w OVX) Oppong-Gyebi2021b (ESTRO, 12w OVX)	Journal of Neuroscience Research	Long-term hypogonadism diminishes the neuroprotective effects of dietary genistein in young adult ovariectomized rats after transient focal ischemia	Young female rats	17B-Estradiol	E (not known)		Silastic capsules, implanted 2 weeks pre-stroke, administration route not known.	Transient focal ischemia	Injury Volume, Neurological Deficit, Sensorimotor, Cognitive	ESTRO reduced GFAP and Iba1 expression contralaterally, but not ipsilaterally.	For the combined injury volume group, set the time between OVX and ESTRO as the average of the two groups (i.e., 7 weeks).
Oppong-Gyebi2022	2022	USA	Oppong-Gyebi2021a (ESTRO, 2w OVX) Oppong-Gyebi2021b (ESTRO, 12w OVX)	Hormones & Behavior	Dietary genistein and 17B-estradiol implants differentially influence locomotor and cognitive functions following transient focal ischemia in middle-aged ovariectomized rats at different lengths of estrogen deprivation	Middle-Aged female rats	17B-Estradiol	E (not known)		Silastic capsules, implanted 2 weeks pre-stroke, administration route not known.	Transient focal ischemia	Injury Volume, Neurological Deficit, Sensorimotor, Cognitive	ESTRO administration did not affect Iba1 or GFAP expression, though ESTRO deprivation reduced expression in a length-dependent manner.
Park2006	2006	USA	Park2006a (ESTRO, WT) Park2006b (ESTRO, iNOS null)	Journal of Cerebral Blood Flow and Metabolism	Inducible nitric oxide synthase contributes to gender differences in ischemic brain injury	Young female mice	estrogen benzoate	E (1µg in 100µL)		SC injections once daily for 6 days, beginning 3 days pre-stroke.	Transient focal ischemia	Injury Volume	ESTRO increased uterine weight. ESTRO reduced inflammation, and may be neuroprotective through an iNOS-mediated pathway.
Park2020	2020	USA	Park2020a (ESTRO, young females) Park2020b (ESTRO, aged females)	Translational Stroke Research	Reproductive Senescence and Ischemic Stroke Remodel the Gut Microbiome and Modulate the Effects of Estrogen Treatment in Female Rats	Young and aged female rats	17B-Estradiol	E (1mg)		SC 60d release pellets, implanted 48d pre-stroke.	Transient focal ischemia	Injury Volume, Sensorimotor	The neurotoxic effects of ESTRO in aged, reproductively senescent females by modulating gut microbiome populations.	Assumed that ischemia lasted as long as the longest estimated duration, 16 hours.
Patkar2022	2022	UK (Scotland)	Patkar2022 (ESTRO)	Frontiers in Cellular Neuroscience	Targeting 17B-estradiol biosynthesis in neural stem cells improves stroke outcome	Young male mice	17B-Estradiol	E (100nm)		Ipsilateral cortical and striatal grafts, implanted 2 days post-stroke.	Transient focal ischemia	Injury Volume, Sensorimotor	Application of ESTRO overexpressing neural stem cells improved stroke outcomes.
Patrizz2021	2021	USA	Patrizz2021 (ESTRO)	Cells	Sex-Specific Differences in Autophagic Responses to Experimental Ischemic Stroke	Young female mice	17B-Estradiol	E (180µg/mL)		SC silastic capsules, implanted 10 days pre-stroke.	Transient focal ischemia	Injury Volume	ESTRO reduced cortical, but not striatal, infarct volume.
Perez2005	2005	USA	Perez2005a (ZYC-23) Perez2005b (ZYC-26) Perez2005 (ESTRO)	Brain Research	Neuroprotective effects of an estratriene analog are estrogen receptor independent in vitro and in vivo	Young female rats	estrone, non-feminizing estrogens	E (100µg/kg)		IV injection at stroke onset.	Transient focal ischemia	Injury Volume	Estrone and ZYC-26, but not ZYC-23, reduced oxidative stress and lipid peroxidation. ZYC-26 was neuroprotective in an ER-independent manner. Estrone increased uterine weight.	Assumed that stroke was transient (1h) not permanent.
Prokai2003	2003	USA	Prokai2003a (ESTRO, estrone) Prokai2003 (ESTRO, E1-quinol)	Proceedings of the National Academy of Sciences	Quinol-based cyclic antioxidant mechanism in estrogen neuroprotection	Young female rats	estrone, E1-quinol	E (200μg/kg)		SC injection at 2h pre-stroke.	Transient focal ischemia	Injury Volume	Estrone increased while E1-quinol had no effect on uterine weight. ESTRO was antioxidant.
Rau2003	2003	USA	Rau2003 (ESTRO)	The Journal of Neuroscience	Estradiol Attenuates Programmed Cell Death after Stroke-Like Injury	Young female rats	17B-Estradiol	E (180µg/mL)		Silastic capsules, implanted 1 week pre-stroke, administration route not known.	Permanent focal ischemia	Injury Volume	ESTRO reduced infarction volume at later (>8h) but not early (<4h) timepoints. ESTRO reduced apoptosis.
Ritz2004	2004	Switzerland	Ritz2004 (ESTRO)	Brain Research	Acute effects of 17B-estradiol on the extracellular concentration of excitatory amino acids and energy metabolites during transient cerebral ischemia in male rats	Young male rats	17B-Estradiol	E (0.8mg/kg)		IV injection at stroke onset.	Transient focal ischemia	Injury Volume	ESTRO reduced excitotoxicity.
Rusa1999	1999	USA	Rusa1999a (E25) Rusa1999b (E100) Rusa1999c (Premarin)	Stroke	17B-Estradiol Reduces Stroke Injury in Estrogen-Deficient Female Animals	Young female rats	17B-Estradiol, Premarin	E (25µg, 100µg), Premarin (1mg/kg)		SC 21d release pellets, implanted 7-16d pre-stroke. IV injection 0.5h pre-stroke (premarin).	Transient focal ischemia	Injury Volume	ESTRO is neuroprotective through a blood flow-independent mechanism. Low-dose but not high-dose ESTRO reduced caudoputamen infarct volumes. Single-dose ESTRO also did not reduce caudoputamen infarct volumes.	Assumed that sample sizes for premarin group was n = 10.
Sakata2011	2011	Japan	Sakata2011 (ESTRO)	Journal of the American Society of Hypertension	Female type 2 diabetes mellitus mice exhibit severe ischemic brain damage	Young, diabetic female mice	17B-Estradiol	E (200µg/kg per day)		IP 2w osmotic minipump, seemingly beginning 2 weeks pre-stroke.	Permanent focal ischemia	Injury Volume, Neurological Deficit	ESTRO reduced oxidative stress.	Assumed that dosing began 2 weeks pre-stroke.
Saleh2001	2001	Canada	Saleh2001a (ESTRO-10m) Saleh2001b (ESTRO-30m)	American Journal of Physiology: Regulatory, Integrative, and Comparative Physiology	Reduction in Infarct Size by Local Estrogen Does Not Prevent Autonomic Dysfunction After Stroke	Young male rats	17B-Estradiol	E (0.5µM)		Central administration into right insular cortex at 30 mins or 10 mins pre-stroke.	Permanent focal ischemia	Injury Volume	ESTRO did not affect autonomic function when injected in the insular cortex.
Saleh2001(I)	2001	Canada	Saleh2001(I)a (ESTRO, 30min pre) Saleh2001(I)b (ESTRO, 0min) Saleh2001(I)c (ESTRO, 30m post)	American Journal of Physiology: Regulatory, Integrative, and Comparative Physiology	Estrogen-induced recovery of autonomic function after middle cerebral artery occlusion in male rats	Young male rats	17B-Estradiol	E (0.01mg/kg)		IV injection at 0.5h pre-stroke, at stroke induction, or 0.5h post-stroke.	Permanent focal ischemia	Injury Volume	ESTRO recovered autonomic function (sympathetic, parasympathetic nerve activity, baroreceptor sensitivity). ESTRO recovered baroreflex sensitivity.
Saleh2004	2004	Canada	Saleh2004 (ESTRO)	Brain Research	Estrogen attenuates neuronal excitability in the insular cortex following middle cerebral artery occlusion	Young male rats	17B-Estradiol	E (0.01mg/kg)		IV injection at 0.5h pre-stroke.	Permanent focal ischemia	Injury Volume	ESTRO differentially modulated neuronal excitability depending on stroke status and location.
Saleh2009	2009	Canada	Saleh2009a (E0.125) Saleh2009b (E1.25) Saleh2009c (E12.5) Saleh2009d (E125)	Neuroscience Research	Estrogen may contribute to ischemic tolerance through modulation of cellular stress-related proteins	Young male rats	17B-Estradiol	E (0.125µg/kg, 1.25µg/kg, 12.5µg/kg, 125µg/kg)		IV injection at 0.5h pre-stroke.	Permanent focal ischemia	Injury Volume	ESTRO did not affect expression of cellular stress proteins.
Scheld2020	2020	Germany	Scheld2020 (ESTRO)	Journal of Steroid Biochemistry and Molecular Biology	Modulatory effect of 17β-estradiol on myeloid cell infiltration into the male rat brain after ischemic stroke	Young male rats	17B-Estradiol	E (25µg/kg)		SC injections at 1h post-stroke, and every 12 hours post-stroke for 6 doses.	Transient focal ischemia	Injury Volume, Neurological Deficit	ESTRO reduced Iba1 expression and trended toward being anti-inflammatory.	Assumed that timing of doses was given relative to the first dose (i.e., doses were given at 1h, 13h, 25h, 37h, 49h, 61h)
Schreihofer2004	2004	USA	Schreihofer2004 (ESTRO)	American Journal of Physiology: Regulatory, Integrative, and Comparative Physiology	High-soy diet decreases infarct size after permanent middle cerebral artery occlusion in female rats	Young female rats	17B-Estradiol	E (0.25mg)		SC 21d release pellets, implanted 2 weeks pre-stroke.	Permanent focal ischemia	Injury Volume, Neurological Deficit	ESTRO reduced body and uterine weight. Neurological deficit and infarct size were weakly correlated. ESTRO reduced both cortical and striatal infarct size.
Selvamani2008	2008	USA	Selvamani2008a (ESTRO, young) Selvamani2008b (ESTRO, aged)	Neurobiology of Aging	Reproductive age modulates the impact of focal ischemia on the forebrain as well as the effects of estrogen treatment in female rats	Young and aged female rats	17B-Estradiol	E (1.0mg)		SC 60d release pellets, implanted 3 weeks post-stroke.	Transient focal ischemia	Injury Volume, Sensorimotor	ESTRO increased uterine weight. ESTRO reduced cortical, but not striatal, infarct volume in adult females. ESTRO worsened both cortical and striatal infarct volume in aged, reproductively senescent females.	Assumed that aged females were ovariectomized as well.
Selvamani2010	2010	USA	Selvamani2010a (ESTRO, young females) Selvamani2010b (ESTRO, aged females) Selvamani2010c (ESTRO, aged females+delayed VEH)	The Journal of Neuroscience	The Neurotoxic Effects of Estrogen on Ischemic Stroke in Older Female Rats Is Associated with Age-Dependent Loss of Insulin-Like Growth Factor-1	Young and aged female rats	17B-Estradiol	E (1mg)		SC 60d release pellets, implanted 3 weeks pre-stroke.	Transient focal ischemia	Injury Volume, Sensorimotor	ESTRO increased uterine weight. In adult females, ESTRO reduced cortical, but not striatal, infarct volume; this reduction was attenuated by JB-1. In aged females, ESTRO worsened cortical, but not striatal, infarct volume; when given with IGF-1, ESTRO reduced cortical infarct volume.	Was unable to access supplemental material, and thus did not extract behavioural data.
Selvaraj2018	2018	USA	Selvaraj2018 (ESTRO)	Endocrinology	Selective Nonnuclear Estrogen Receptor Activation Decreases Stroke Severity and Promotes Functional Recovery in Female Mice	Young female mice	17B-Estradiol	E (0.075mg)		SC pellets (length unknown), implanted seemingly 9d pre-stroke.	Transient focal ischemia	Injury Volume, Edema, Sensorimotor	ESTRO increased uterine weight. ESTRO had no effect on circulating immune cell populations. ESTRO did not affect angiogenesis or neurogenesis. PaPE-1 was neuroprotective, suggesting non-nuclear mechanisms of ESTRO-induced neuroprotection.	Assumed that dosing began 9d pre-stroke. Assumed that OVX was done 3 weeks pre-stroke, as per the experimental timeline figure.
Shi1997	1997	USA	Shi1997 (ESTRO)	Experimental Brain Research	Effects of 17B-Estradiol on Glucose Transporter 1 Expression and Endothelial Cell Survival Following Focal Ischemia in the Rats	Young female rats	17B-Estradiol	E (100μg/kg)		SC injection at 2h pre-stroke.	Transient focal ischemia	Injury Volume	ESTRO increased GLUT1 protein expression. ESTRO reduced endothelial cell death due to anoxia and hypoglycemia. ESTRO reduced cortical infarct volume (effect on subcortical infarct volume not given).
Shi2001	2001	USA	Shi2001 (ESTRO)	Stroke	Estrogens Decrease Reperfusion-Associated Cortical Ischemic Damage: An MRI Analysis in a Transient Focal Ischemia Model	Young female rats	17B-Estradiol	E (100µg/kg)		Injection at 2h pre-stroke, administration route not known.	Transient focal ischemia	Injury Volume	ESTRO reduced cortical lesion volume but not subcortical lesion volume. ESTRO reduced MRI-lesion intensity. ESTRO did not affect CBF.
Shin2011	2011	South Korea	Shin2011 (ESTRO)	Biochimica et Biophysica Acta- Molecular Basis of Disease	Conserved aquaporin 4 levels associated with reduction of brain edema are mediated by estrogen in the ischemic brain after experimental stroke	Young female mice	estrogen benzoate	E (1µg in 100µL)		SC injections once daily for 6 days, beginning 3 days pre-stroke.	Transient focal ischemia	Injury Volume, Edema	ESTRO increased AQP4 expression, but did not affect GFAP expression. ESTRO reduced cortical, but not striatal, infarct volume. ESTRO increased uterine weight.
Simpkins1997	1997	USA	Simpkins1997a (17B-IV-24h) Simpkins1997b (17B-SC) Simpkins1997c (17a-SC) Simpkins1997d (17B-IV-40m) Simpkins1997e (17B-IV-90m)	Journal of Neurosurgery	Estrogens may reduce mortality and ischemic damage caused by middle cerebral artery occlusion in the female rat	Young female rats	17B-Estradiol, 17a-Estradiol	E (1mg/kg)		IV injection at 24h pre-stroke, 40 mins post-stroke, or 90 mins post-stroke. SC silastic capsule, implanted 24h pre-stroke.	Transient focal ischemia	Injury Volume		Assumed silastic capsules had the same concentration as IV doses. Assumed CD rats were CD Sprague Dawley rats
Söderström2009	2009	Sweden	Soderstrom2009a (ESTRO + DE) Soderstrom2009b (ESTRO + EE)	European Journal of Neuroscience	17b-estradiol and enriched environment accelerate cognitive recovery after focal brain ischemia	Young female rats	17B-Estradiol	E (0.075mg)	Deprived Environment (6 weeks) or Enriched Environment (6 weeks)	SC 60d release pellets, implanted 7.5h post-stroke.	Transient focal ischemia	Injury Volume, Cognitive	ESTRO increased expression of nerve growth factor-induced gene A in CA1. ESTRO did not affect sensorimotor function.
Stary2017	2017	USA	Stary2017 (ESTRO)	Molecular and Cellular Neuroscience	Inhibition of miR-181a protects female mice from transient focal cerebral ischemia by targeting astrocyte estrogen receptor-a	Young female mice	17B-Estradiol	E (30μg)		SC silastic capsules, implanted 2 weeks pre-stroke.	Transient focal ischemia	Injury Volume, Neurological Deficit	ESTRO was neuroprotective in vitro via ERa-dependent mechanisms.	Assumed that mice were C57/BL6 strain. Extracted sample sizes based on scatterplot data and not figure legend. Assumed that ns = 5 for infarct volume.
Stoop2017	2017	Belgium	Stoop2017a (ESTRO, wistars) Stoop2017b (ESTRO, SHRs)	Neuroscience	Post-stroke treatment with 17B-estradiol exerts neuroprotective effects in both normotensive and hypertensive rats	Young, normotensive and hypertensive male rats	17B-Estradiol	E (1mg/kg)		SC injection at 0.5h post-stroke.	Transient focal ischemia	Injury Volume, Neurological Deficit	ESTRO reduced neuronal degeneration. In hypertensive rats, ESTRO reduced GFAP expression. ESTRO did not affect Iba1 expression.	Assumed that stroke lasted 50m, according to the provided graph.
Strom2010	2010	Sweden	Strom2010a (ESTRO, pre-) Strom2010b (ESTRO, post-) Strom2010c (ESTRO, pre- and post-)	BMC Neuroscience	Different methods for administering 17b-estradiol to ovariectomized rats result in opposite effects on ischemic brain damage	Young female rats	17B-Estradiol	E (180µg/mL)		SC silastic capsules, implanted either 14d pre-stroke or at stroke induction.	Transient focal ischemia	Injury Volume
Strom2013	2013	Sweden	Strom2013a (ESTRO, low) Strom2013b (ESTRO, high)	Scientific Reports	Effects of high and low 17b-estradiol doses on focal cerebral ischemia: negative results	Young female rats	17B-Estradiol	E (180µg/mL, or 100,000µg/mL)		SC silastic capsules, implanted 2 weeks pre-stroke.	Transient focal ischemia	Injury Volume, Sensorimotor	ESTRO decreased body weight gain.
Su2016	2016	China	Su2016a (ESTRO) Su2016b (ESTRO + CMS)	Experimental and Therapeutic Medicine	Estrogen therapy increases BDNF expression and improves post-stroke depression in ovariectomy-treated rats	Young female rats	17B-Estradiol	E (10µg)	Chronic Mild Stress (2 weeks)	SC injection once daily for 2 weeks, beginning 3 weeks post-stroke.	Transient focal ischemia	Cognitive	ESTRO increased BDNF expression.
Suzuki2007	2007	USA	Proceedings of the National Academy of Sciences	Proceedings of the National Academy of Sciences	Timing of estrogen therapy after ovariectomy dictates the efficacy of its neuroprotective and anti-inflammatory actions	Young female mice	17B-Estradiol	E (180µg/mL)		SC silastic capsules, implanted 1 week pre-stroke.	Permanent focal ischemia	Injury Volume	ESTRO reduced cortical and striatal injury volume when given immediately post-ovariectomy, but not when given 10 weeks post-ovariectomy. ESTRO increased VEGF expression when given immediately post-ovariectomy, but not when delayed. ESTRO likely acts through an ER-a mediated mechanism. ESTRO is anti-inflammatory when given immediately post-ovariectomy, but not when delayed.
Theodorsson2005	2005	Sweden	Theodorsson2005 (ESTRO)	Peptides	Estradiol increases brain lesions in the cortex and lateral striatum after transient occlusion of the middle cerebral artery in rats: No effect of ischemia on galanin in the stroke area but decreased levels in the hippocampus	Young female rats	17B-Estradiol	E (1.5mg)		SC 90d release pellets, implanted 14-16d pre-stroke.	Transient focal ischemia	Injury Volume	ESTRO transiently worsened lesion volume and reduced blood pressure. ESTRO increased galanin, but not neuropeptide Y, concentration.
Toung1998	1998	USA	Toung1998a (E25) Toung1998b (E100) Toung1998c (Premarin) Toung1998d (E25, CAST) Toung1998e (E100, CAST)	Stroke	Estrogen-Mediated Neuroprotection After Experimental Stroke in Male Rats	Young male rats	17B-Estradiol	E (25µg, or 100µg), Premarin (1mg/kg)		SC pellets (length unknown), implanted 7-10d or 8-10d pre-stroke. IV injection 0.5h pre-stroke (premarin).	Transient focal ischemia	Injury Volume	ESTRO reduced caudoputamen infarct volumes.
Toung2000	2000	USA	Toung2000a (ESTRO, wistars) Toung2000b (ESTRO, diabetic rats)	Stroke	Estrogen Decreases Infarct Size After Temporary Focal Ischemia in a Genetic Model of Type 1 Diabetes Mellitus	Young, diabetic and non-diabetic male rats	17B-Estradiol	E (25μg)		SC pellets (length unknown), implanted 7-10d pre-stroke.	Transient focal ischemia	Injury Volume	ESTRO had greater neuroprotective effects in diabetic than non-diabetic males and females, even when blood glucose was controlled. ESTRO reduced caudoputamen infarct volumes in diabetic males and females, but not in non-diabetic males and females.
Turtzo2011	2011	USA	Turtzo2011a (ESTRO, PafXO) Turtzo2011b (ESTRO, PafXX)	The Journal of Neuroscience	X Chromosome Dosage and the Response to Cerebral Ischemia	Young female mice	17B-Estradiol	E (180µg/mL)		SC silastic capsules, implanted 2 weeks pre-stroke.	Transient focal ischemia	Injury Volume	ESTRO may have reduced cortical and striatal infarct volume, though no direct statistical comparison is made.
Vergouwen2000	2000	USA	Vergouwen2000a (E0.1, acute males) Vergouwen2000b (E0.1, acute females) Vergouwen2000c (E0.1, acute OVX) Vergouwen2000d (E1, acute males) Vergouwen2000e (E1, acute females) Vergouwen2000f (E1, acute OVX) Vergouwen2000g (E20, chronic males) Vergouwen2000h (E20, chronic females) Vergouwen2000i (E20, chronic OVX) Vergouwen2000j (E200, chronic males) Vergouwen2000k (E200, chronic females) Vergouwen20…	Brain Research	Gender differences and the effects of synthetic exogenous and non-synthetic estrogens in focal cerebral ischemia	Young male and female rats	17B-Estradiol	E (0.1mg/kg, or 1mg/kg, or 20µg, or 200µg)		IV injection at 0.5h pre-stroke (acute). SC 10d release pellets, implanted 7 days pre-stroke (chronic).	Transient focal ischemia	Injury Volume	Acute ESTRO did not affect body weight, though chronic ESTRO reduced body weight. Chronic, but not acute, tibolone reduced infarct volume.
Wang2007	2007	China	Wang2007 (ESTRO)	Zoological Research	Effect of Oestrogen on Ischemica-induced Neurogenesis in the Dentate Gyrus of Rats	Young male rats	estrogen (not known)	E (200μg/kg)		IP injections once daily for 14 days, beginning pre-stroke (initiation time not known).	Transient focal ischemia	Injury Volume	ESTRO increased neurogenesis in the hippocampus.	Assumed sample sizes in the figures were total, and not per group.
Wang2008	2008	USA	Wang2008 (ESTRO)	Journal of Cerebral Blood Flow and Metabolism	Estradiol attenuates neuroprotective benefits of isoflurane preconditioning in ischemic mouse brain	Young female mice	17B-Estradiol	E (6.3µg)		SC silastic capsules, implanted 8 days pre-stroke.	Transient focal ischemia	Injury Volume	ESTRO reduced injury volume in sham preconditioned rats, but worsened injury volume in isoflurane preconditioned rats through an ERb-dependent mechanism. This held true for both cortex and caudoputamen injury volume.
Wang2022	2022	China	Wang2022a (ESTRO, Nrdg2+) Wang2022b (ESTRO, Nrdg2-) Wang2022c (ESTRO, AAV-Con) Wang2022d (ESTRO, AAV-Cre)	Molecular Neurobiology	N-myc downstream-regulated gene 2 (Ndrg2): A critical mediator of estrogen-induced neuroprotection against cerebral ischemic injury	Young female mice	17B-Estradiol	E (100µg/kg/day)		SC injections once daily for 3 weeks, beginning 3 weeks pre-stroke.	Transient focal ischemia	Injury Volume, Neurological Deficit	ESTRO may be neuroprotective through an N-myc downstream-regulated gene 2-mediated mechanism, as KO ablated ESTRO's neuroprotective efficacy. ESTRO was neuroprotective through an ERb- but not ERa- mediated mechanism.
Wang2023	2023	China	Wang2023a (ESTRO, adult) Wang2023b (ESTRO, aged)	Frontiers in Aging Neuroscience	Involvement of baroreflex deficiency in the age-related loss of estrogen efficacy against cerebral ischemia	Young and aged female rats	17B-Estradiol	E (500μg/kg)		SC injections once daily for 4 weeks, seemingly beginning 4 weeks pre-stroke.	Transient focal ischemia	Injury Volume, Neurological Deficit	ESTRO increased uterine weight. ESTRO administration did not decrease stroke incidence in stroke prone SHRs. ESTRO was anti-inflammatory.	Assumed that dosing began 14 days pre-stroke and ended on the day of stroke induction.
Westberry2008	2008	USA	Westberry2008 (ESTRO)	Neuroscience	Epigenetic regulation of the estrogen receptor alpha promoter in the cerebral cortex following ischemia in male and female rats	Young female rats	17B-Estradiol	E (180µg/mL)		Silastic capsules, implanted 1 week pre-stroke, administration route not known.	Permanent focal ischemia	Injury Volume	ESTRO reduced both cortical and striatal infarct volume.
Won2005	2005	South Korea	Won2005 (ESTRO)	Neuroscience Letters	Estradiol prevents the injury-induced decrease of Akt activation and Bad phosphorylation	Young female rats	17B-Estradiol	E (180µg/mL)		Silastic capsules, implanted 2 weeks pre-stroke, administration route not known.	Permanent focal ischemia	Injury Volume	ESTRO reduced cortical but not striatal infarct volume. ESTRO reduced apoptosis (TUNEL) in the cortex.
Won2006	2006	South Korea	Won2006 (ESTRO)	Journal of Veterinary Medical Science	Estrogen Modulates Bcl-2 Family Proteins in Ischemic Brain Injury	Young female rats	17B-Estradiol	E (180µg/mL)		Silastic capsules, implanted 2 weeks pre-stroke, administration route not known.	Permanent focal ischemia	Injury Volume	ESTRO reduced cell death and infarct area in the cortex, but not the striatum.
Xiao2018	2018	China	Xiao2018a (E10) Xiao2018b (E20) Xiao2018c (E40) Xiao2018d (E60)	Neuroendocrinology	Pretreatment with 17B-Estradiol Attenuates Cerebral Ischemia-Induced Blood-Brain Barrier Disruption in Aged Rats: Involvement of Antioxidant Signaling	Aged female rats	17B-Estradiol 3-benzoate	E (10µg/kg, 20µg/kg, 40µg/kg, or 60µg/kg)		IP injections once daily for 2 months, beginning 2m and 1d pre-stroke.	Transient focal ischemia	Injury Volume, Edema, Neurological Deficit	ESTRO reduced BBB permeability and oxidative stress.
Xu2018	2018	China	Xu2018 (ESTRO)	Biomedicine and Pharmacotherapy	Estrogen and propofol combination therapy inhibits endoplasmic reticulum stress and remarkably attenuates cerebral ischemia-reperfusion injury and OGD injury in hippocampus	Young male rats	17B-Estradiol	E (0.0125mg/kg)		SC injection at 0.5h pre-stroke.	Transient focal ischemia	Injury Volume, Neurological Deficit	ESTRO reduced endoplasmic reticulum stress, neuronal degeneration and apoptosis.
Yang2000	2000	USA	Yang2000a (ESTRO, 0.5h) Yang2000b (ESTRO, 1h) Yang2000c (ESTRO, 2h) Yang2000d (ESTRO, 3h) Yang2000e (ESTRO, 4h)	Stroke	Estradiol Exerts Neuroprotective Effects When Administered After Ischemic Insult	Young female rats	17B-Estradiol	E (100µg/kg)		IV injection at 0.5h, 1h, 2h, 3h, or 4h post-stroke. SC silastic capsules, implanted immediately following the IV loading dose.	Permanent focal ischemia	Injury Volume	ESTRO increased ipsilateral cerebral blood flow in a delayed (starting 24h post-stroke) manner. ESTRO was neuroprotective in a blood flow-independent manner.	Assumed that ESTRO dose in silastic capsule was 100µg/kg, identical to the loading dose.
Yang2003	2003	USA	Yang2003a (E100) Yang2003b (E500) Yang2003c (E1000) Yang2003d (E2000) Yang2003e (E5000)	Annals New York Academy of Sciences	The Use of Estrogens and Related Compounds in the Treatment of Damage from Cerebral Ischemia	Young female rats	17B-Estradiol	E (100µg/kg, 500µg/kg, 1000µg/kg, 2000µg/kg, or 5000µg/kg)		SC injection at 6h post-stroke.	Permanent focal ischemia	Injury Volume		Assumed that stroke was pemanent and proximal.
Yong2005	2005	China	Yong2005 (ESTRO)	Brain Research	17b-estradiol potentiates ischemia-reperfusion injury in diabetic ovariectomized female rats	Young, diabetic female rats	17B-Estradiol	E (100µg)		SC 21d release pellets, implanted 2 weeks pre-stroke.	Transient focal ischemia	Injury Volume	ESTRO increased post-stroke inflammation in diabetic rats. ESTRO decreased body weight gain.
Yu2006	2006	South Korea	Yu2006 (ESTRO)	Korean Journal of Genetics	Involvement of pur-alpha gene in neuroprotection effects of estrogen in rat ischemic brain model	Young female rats	17B-Estradiol valerate	E (100µg/kg)		IM injections seemingly once daily, beginning 3d pre-stroke seemingly until stroke induction.	Transient focal ischemia	Injury Volume	ESTRO increased Pur-alpha gene expression in the cortex. ESTRO reduced cortical and striatal infarct volume in an ER-dependent manner.	Assumed that dosing was given once daily, and the last dose was given the day of stroke induction.
Zhang1998	1998	USA	Zhang1998 (ESTRO)	Brain Research	Effects of gender and estradiol treatment on focal brain ischemia	Young female rats	17B-Estradiol	E (1mg/kg)		IV injection at 40 mins post-stroke.	Transient focal ischemia	Injury Volume
Zhang2010	2010	USA	Zhang2010 (ESTRO)	Journal of Immunology	Estradiol and G1 Reduce Infarct Size and Improve Immunosuppression after Experimental Stroke	Young female mice	17B-Estradiol	E (6.3µg)		SC silastic capsules, implanted 1 week pre-stroke.	Transient focal ischemia	Injury Volume	ESTRO reduced cortical and striatal injury volume. ESTRO restored splenic, but not thymic, cell numbers after stroke, and normalized peripheral and brain immune responses.
Zhang2012	2012	China	Zhang2010 (ESTRO)	Neuroreport- Neuropharmacology and neurotoxicology	Neuroprotective effects of 17B-estradiol associate with K ATP in rat brain	Young female rats	17B-Estradiol	E (10µg/kg)		SC injections once daily for 14d, seemingly beginning 14d pre-stroke.	Transient focal ischemia	Injury Volume, Neurological Deficit	ESTRO increased uterine weight. ESTRO may work through a K-ATP-mediated mechanism, as glibenclamide abolished ESTRO-induced neuroprotection.	Assumed that dosing began 14 days pre-stroke.
Zhang2018	2018	China	Zhang2018 (ESTRO)	Journal of Neuroinflammation	The novel estrogenic receptor GPR30 alleviates ischemic injury by inhibiting TLR4-mediated microglial inflammation	Young female mice	17B-Estradiol	E (1nmoL/L)		IP injection at 1h post-stroke.	Transient focal ischemia	Injury Volume, Neurological Deficit	ESTRO reduced apoptosis (TUNEL) and was anti-inflammatory. ICI182,780 did not reduce ESTRO's neuroprotective efficacy, suggesting ESTRO works through non ER-mediated mechanisms.
Zheng2013	2013	China	Zheng2013 (ESTRO)	Neuroscience	Post-stroke estradiol treatment enhances neurogenesis in the subventricular zone of rats after permanent focal cerebral ischemia	Young male rats	17B-Estradiol	E (100µg/kg)		SC injections once daily until euthanasia, beginning at stroke induction.	Permanent focal ischemia	Injury Volume, Neurological Deficit	ESTRO increased neurogenesis and the number of astrocytes in the SVZ, but did not affect gliogenesis. ESTRO increased VEGF protein levels. ESTRO reduced lesion volume at late (7 days) but not early timepoints.
Allen2015	2015	USA	Allen2015 (PROG)	Investigative Ophthalmology & Visual Science	Progesterone Treatment in Two Rat Models of Ocular Ischemia	Young male rats	progesterone	P (8mg/kg)		IP injection at 1h post-stroke, then SC at 6h, 24h, 48h, 72h, 96h, 120h post-stroke. Last 2 doses tapered.	Transient focal ischemia	Injury Volume, Sensorimotor	PROG reduced retinal dysfunction
Andrabi2017	2017	India	Andrabi2017 (PROG)	Disease Models & Mechanisms	Progesterone induces neuroprotection following reperfusion-promoted mitochondrial dysfunction after focal cerebral ischemia in rats	Young male rats	progesterone (4-pregnene-3,20-dione)	P (8mg/kg)		IP injection at 1h post-stroke, then SC at 6h, 12h, and 18h post-stroke.	Transient focal ischemia	Injury Volume, Sensorimotor	PROG reduced mitochondrial dysfunction, reduced oxidative stress, and reduced serotonin and dopamine levels.
Atif2013	2013	USA	Atif2013a (PROG)	Neuropharmacology	Combination treatment with progesterone and vitamin D hormone is more effective than monotherapy in ischemic stroke: the role of BDNF/TrkB/Erk1/2 signaling in neuroprotection	Young male rats	progesterone (P4)	P (8mg/kg)		IP injection at 85 minutes post-stroke, then SC at 6h post-stroke and then once daily for 6 days.	Transient focal ischemia	Injury Volume, Sensorimotor	PROG reduced neuronal death in cell culture. In animals, PROG increased neurogenesis, redyced apoptosis, and reduced neuroinflammation. PROG did not affect oxidative stress. Vitamin D potentiated PROG's neuroprotective efficacy.
Chen1999	1999	USA	Chen1999a (P4) Chen199a (P8) Chen199c (P32)	Journal of the Neurological Sciences	Neuroprotective effects of progesterone after transient middle cerebral artery occlusion in ratNeuroprotective effects of progesterone after transient middle cerebral artery occlusion in rat	Young male rats	progesterone	P (4mg/kg, 8mg/kg, or 32mg/kg)		IV injections at 2h, 6h, and 24h post-stroke.	Transient focal ischemia	Injury Volume, Neurological Deficit, Sensorimotor
Coomber2010	2010	UK (England)	Coomber2010 (PROG)	Brain Research	Sustained levels of progesterone prior to the onset of cerebral ischemia are not beneficial to female mice	Young female mice	progesterone	P (50mg)		SC 21d release pellets, implanted 7d pre-stroke.	Transient focal ischemia	Injury Volume, Edema, Neurological Deficit	PROG did not affect weight loss or AQP-4 expression.
Dhote2022	2022	India	Dhote2022 (PROG)	Current Research in Pharmacology and Drug Discovery	Neuroprotective effects of combined trimetazidine and progesterone on cerebral reperfusion injury	Young male rats	progesterone	P (8mg/kg)		IP injections given as 7 day pre-treatment, assumed to begin 7d pre-stroke.	Transient focal ischemia	Injury Volume, Edema, Neurological Deficit	PROG reduced oxidative stress, inflammation, BBB dysfunction, and apoptosis. PROG+TMZ improved free radical scavenging ability.
ElAmki2019	2019	Switzerland	ElAmki2019a (Deso, males) ElAmki2019b (Drosp, males) ElAmki2019c (Deso, OVX) ElAmki2019d (Drosp, OVX) ElAmki2019e (Deso, females) ElAmki2019f (Drosp, females) ElAmki2019g (Deso+VEH) ElAmki2019h (Drosp+VEH)	Cardiovascular Research	Contraceptive drugs mitigate experimental stroke-induced brain injury	Young male and female mice	desogestrel, drospirenone	Desogestrel (1.5mg/kg), Drospirenone (4mg/kg)		IP injections at 1h, 6h, and 24h post-stroke (males and OVX females). IP injections once daily for 10 days before stroke, then 1h, 6h, and 24h post-stroke (intact females).	Transient focal ischemia	Injury Volume, Neurological Deficit, Sensorimotor	PROG did not affect weight loss, and reduces excitotoxicity by acting on GABA. PROG reduced infarct volume at both day 3 and day 7.
Fréchou2015	2015	France	Frechou2015 (PROG, nasal)	Neuropharmacology	Intranasal delivery of progesterone after transient ischemic stroke decreases mortality and provides neuroprotection	Young male mice	progesterone	P (8mg/kg)		Intranasal application at 1h, 6h, and 24h post-stroke.	Transient focal ischemia	Injury Volume, Neurological Deficit, Sensorimotor	PROG increased neuronal density and reduced BBB dysfunction.
Fréchou2020	2020	France	Frechou2020a (P8) Frechou2020b (P16) Frechou2020c (P24) Frechou2020d (P8, long-term)	Neuropharmacology	Dose-dependent and long-term cerebroprotective effects of intranasal delivery of progesterone after ischemic stroke in male mice	Young male mice	progesterone	P (8mg/kg, 16mg/kg, or 24mg/kg)		Intranasal application at 1h, 6h, and 24h post-stroke.	Transient focal ischemia	Injury Volume, Neurological Deficit, Sensorimotor	PROG increased the rate of weight gain and glycemia, and trended towards reducing mortality post-stroke. PROG decreased microglia and increased other glial cell density.
Fréchou2021	2021	France	Frechou2021a (PROG, males) Frechou2021b (PROG, diestrus females) Frechou2021c (PROG, estrus females) Frechou2021d (PROG, PRloxP males) Frechou2021e (PROG, PRNesCre males)	Neuropharmacology	Sex differences in the cerebroprotection by Nestorone intranasal delivery following stroke in mice	Young male and female mice	nestorone	P (0.08mg/kg)		Intranasal application at 1h, 6h, and 24h post-stroke.	Transient focal ischemia	Injury Volume, Neurological Deficit, Sensorimotor, Cognitive	Knockout of progesterone receptors in neural cells ablated benefit of PROG.
Gibson2004	2004	UK (England)	Gibson2004a (PROG, ST) Gibson2004b (PROG, LT)	Journal of Cerebral Blood Flow and Metabolism	Progesterone Enhances Functional Recovery After Middle Cerebral Artery Occlusion in Male Mice	Young male mice	progesterone	P (8mg/kg)		IP injections at 1h, 6h, and 24h post-stroke.	Transient focal ischemia	Injury Volume, Sensorimotor, Cognitive	PROG increased the rate of weight gain post-stroke. PROG did not affect lesion volumes at 24h.
Gibson2005	2005	UK (England)	Gibson2005a (PROG, pMCAo) Gibson2005b (PROG, Nos2KO pMCAo) Gibson2005c (PROG, tMCAo)	Experimental Neurology	Progesterone suppresses the inflammatory response and nitric oxide synthase-2 expression following cerebral ischemia	Young male mice	progesterone	P (8mg/kg)		IP injections at 1h, 6h, and 24h post-stroke.	Transient and Permanent focal ischemia	Injury Volume, Edema	PROG reduced neuroinflammation.
Gibson2011	2011	UK (England)	Gibson2011a (PROG, OVX short-term) Gibson2011b (PROG, aged females short-term) Gibson2011c (PROG, OVX long-term)	Brain	Progesterone is neuroprotective following cerebral ischaemia in reproductively ageing female mice	Young and aged female mice	progesterone	P (8mg/kg)		IP injections at 1h, 6h, and 24h post-stroke.	Transient focal ischemia	Injury Volume, Neurological Deficit, Sensorimotor	PROG did not affect weight loss.	Provided ND as median + range, but only provided one error bar, so it was assumed that the upper and lower ranges were identical and corresponded to range.
Ishrat2009	2009	USA	Ishrat2009 (PROG)	Brain Research	Effects of progesterone administration on infarct volume and functional deficits following permanent focal cerebral ischemia in rats	Young male rats	progesterone (4-pregnene-3,20-dione)	P (8mg/kg)		IP injection at 1h post-stroke, then SC at 6h, 24h, 48h post-stroke.	Permanent focal ischemia	Injury Volume, Sensorimotor
Ishrat2010	2010	USA	Ishrat2010a (PROG) Ishrat2010b (ALLO)	Experimental Neurology	Progesterone and allopregnanolone attenuate blood–brain barrier dysfunction following permanent focal ischemia by regulating the expression of matrix metalloproteinases	Young male rats	progesterone (4-pregnene-3,20-dione), allopregnanolone	P (8mg/kg), ALLO (8mg/kg)		IP injection at 1h post-stroke, then SC at 6h, 24h, 48h post-stroke.	Permanent focal ischemia	Injury Volume	PROG reduced BBB dysfunction and neuroinflammation.	Sample sizes were not provided for included outcomes. As the smallest used sample size was n=3, sample size was extracted as n=3 per group.
Ishrat2012	2012	USA	Ishrat2012 (PROG)	Neuroscience	Progesterone is neuroprotective against ischemic brain injury through its effects on the phosphoinositide 3-kinase/protein kinase b signaling pathway	Young male rats	progesterone (4-pregnene-3,20-dione)	P (8mg/kg)		IP injection at 1h post-stroke, then SC at 6h, 24h, 48h post-stroke.	Permanent focal ischemia	Injury Volume, Edema	PROG reduced cell death, and increased BDNF expression. PROG also transiently reduced VEGF at 1&3d, then increased VEGF at 14d. Inhibiting the PI3k/Akt pathway reduced or abolished the benefit of PROG.	Sample sizes were not provided for included outcomes. As all other endpoints were n=5, sample size was extracted as n=5 per group.
Jiang1996	1996	USA	Jiang1996a (PROG, water-soluble) Jiang1996b (PROG,DMSO -0.5h) Jiang1996c (PROG, DMSO 2h)	Brain Research	Progesterone is neuroprotective after transient middle cerebral artery occlusion in male rats	Young male rats	progesterone (4-pregnene-3,20-dione)	P (4mg/kg)		IP injections at 0.5h pre-stroke or 2h post-stroke, then 6h and 24h post-stroke.	Transient focal ischemia	Injury Volume, Neurological Deficit	PROG reduced weight loss.
Jiang2009	2009	China	Jiang2009 (PROG)	Inflammation Research	Progesterone exerts neuroprotective effects by inhibiting inﬂammatory response after stroke	Young male rats	progesterone	P (15mg/kg)		IP injection at 1h post-stroke, then SC at 6h, 24h, 48h post-stroke.	Permanent focal ischemia	Edema	PROG reduced neuroinflammation and improved BBB integrity.
Jiang2017	2017	China	Jiang2017 (PROG)	Molecular Neurobiology	Progesterone Changes VEGF and BDNF Expression and Promotes Neurogenesis After Ischemic Stroke	Young male rats	progesterone	P (15mg/kg)		IP injection at 1h post-stroke, then SC at 6h, 24h, 48h post-stroke.	Permanent focal ischemia	Edema, Neurological Deficit	PROG did not affect microvasculature. PROG decreased VEGF expression, and increased neurogenesis.
Kumon2000	2000	USA and Japan	Kumon2000a (P4, short-term) Kumon2000b (P8, short-term) Kumon2000c (P4, long-term) Kumon2000d (P8, long-term)	Journal of Neurosurgery	Neuroprotective effect of postischemic administration of progesterone in spontaneously hypertensive rats with focal cerebral ischemia	Young, hypertensive male rats	progesterone (4-pregnene-3,20-dione)	P (4mg/kg, or 8mg/kg)		IP injections at 2h, 6h, and 24h post-stroke (short-term). IP injections at 2h and 6h post-stroke, then daily until D6 post-stroke (long-term).	Transient focal ischemia	Injury Volume, Edema, Neurological Deficit	PROG reduced weight loss. PROG only reduced cortical lesion volume at 7 days post-stroke when given at 8mg/kg. PROG did not significantly affect cortical or striatal lesion volume in any other group, at any other time.
Lee2015	2015	USA	Lee2015a (PROG) Lee2015b (ALLO) Lee2015c (PROG, PR+/-) Lee2015d (ALLO, PR+/-)	Journal of Neurochemistry	Progesterone and allopregnanolone improves stroke outcome in male mice via distinct mechanisms but neither promotes neurogenesis	Young male mice	progesterone (4-pregnene-3,20-dione), allopregnanolone	P (8mg/kg), ALLO (10mg/kg)		IP injection at reperfusion (1h post-induction for C57BL/6 mice and 45 mins post-induction for PRlacZ +/- mice), then at 6h and 24h post-stroke.	Transient focal ischemia	Injury Volume	Finasteride (5a reductase inhibitor) abolished PROG benefit. PROG reduced neurogenesis in the striatum. ALLO did not affect neurogenesis.
Lee2022	2022	USA	Lee2022 (PROG)	Free Radical Biology & Medicine	Contraceptive drug, Nestorone, enhances stem cell-mediated remodeling of the stroke brain by dampening inflammation and rescuing mitochondria	Young male rats	nestorone	P (10μg/kg)		IV injection at 24h post-stroke.	Transient focal ischemia	Injury Volume, Sensorimotor	PROG increased neurogenesis, reduced neuroinflammation, and increased mitochondrial respiration and reduced oxidative stress (in cells).
Liu2012	2012	France	Liu2012a (PROG) Liu2012b (PROG, PRKO) Liu2012c (ALLO) Liu2012d (ALLO, PRKO)	Neuroendocrinology	Progesterone Receptors: A Key for Neuroprotection in Experimental Stroke	Young male mice	progesterone, allopregnanolone	P (8mg/kg), ALLO (8mg/kg)		IP injections at 1h, 6h, and 24h post-stroke.	Transient focal ischemia	Injury Volume, Edema, Sensorimotor	In PROG animals, knock out of progesterone receptors transiently worsened infarct volume and functional outcome, which recovered by 2d post-stroke. ALLO improved all outcomes, regardless of progesterone receptor knock out. PROG reduced subcortical and cortical infarct volume in PRlacZ mice but not PRKO mice. ALLO reduced subcortical and cortical infarct volume for PRlacZ and PRKO mice. Nestorone …
Murphy2000	2000	USA	Murphy2000a (P30) Murphy2000b (P60) Murphy2000c (P30, repeated dosing)	Stroke	Progesterone Exacerbates Striatal Stroke Injury in Progesterone-Deficient Female Animals	Young female rats	progesterone	P (30mg/kg, or 60mg/kg)		IP injection at 0.5h pre-stroke (P30, P60). IP injections daily, for 7-10d pre-stroke (P60, repeated dosing).	Transient focal ischemia	Injury Volume	PROG did not affect striatal injury volume. Chronic PROG worsened striatal injury volume.
Murphy2002	2002	USA	Murphy2002a (P5) Murphy2002b (P10) Murphy2002c (P20) Murphy2002d (P5, long-term)	Journal of Cerebral Blood Flow and Metabolism	Progesterone Administration During Reperfusion, But Not Preischemia Alone, Reduces Injury in Ovariectomized Rats	Young male rats	progesterone	P (5mg/kg, 10mg/kg, or 20mg/kg)		IP injection at 0.5h pre-stroke (P5, P10, P20). IP injections at 0.5h pre-stroke, and 2h and 8h post-stroke (P5, long-term).	Transient focal ischemia	Injury Volume	PROG generally did not affect regional CBF or CBF volume distribution. A single-dose of PROG did not affect cortical or caudate-putamen infarct volumes. Repeated dosing of PROG reduced cortical infarct volume, but did not affect caudate putamen infarct volume.
Nguyen2018	2018	USA	Nguyen2018 (PROG)	Proceedings of the National Academy of Sciences	Let-7i inhibition enhances progesterone-induced functional recovery in a mouse model of ischemia	Young female mice	progesterone (P4)	P (Not known)		SC pellets (length unknown), implanted 1 week pre-stroke.	Transient focal ischemia	Injury Volume, Sensorimotor	PROG increased neurogenesis, which was further enhanced with Let-7i inhibition.
Qin2019	2019	USA	Qin2019 (PROG)	Restorative Neurology and Neuroscience	Is a combination of progesterone and chloroquine more effective than either alone in the treatment of cerebral ischemic injury?	Young male rats	progesterone (4-pregnene-3,20-dione)	P (8mg/kg)		IP injection at 1h post-stroke, then SC at 6h, 24h, 48h post-stroke.	Transient focal ischemia	Injury Volume, Sensorimotor	PROG reduced autophagy and apoptosis.
Sayeed2006	2006	USA	Sayeed2006a (PROG) Sayeed2006b (ALLO)	Neurology	Allopregnanolone, a Progesterone Metabolite, Is More Effective Than Progesterone in Reducing Cortical Infarct Volume After Transient Middle Cerebral Artery Occlusion	Young male rats	progesterone (4-pregnene-3,20-dione), allopregnanolone	P (8mg/kg), ALLO (8mg/kg)		IP injection at 5 mins pre-reperfusion (115 mins post-induction), then SC at 6h post-stroke.	Transient focal ischemia	Injury Volume	PROG reduced cortical infarct volume. ALLO further reduced cortical infarct volume, compared to PROG. Both PROG and ALLO reduced caudoputamen infarct volume.
Sayeed2007	2007	USA	Sayeed2007 (PROG)	Restorative Neurology and Neuroscience	Progesterone inhibits ischemic brain injury in a rat model of permanent middle cerebral artery occlusion	Young male rats	progesterone (4-pregnene-3,20-dione)	P (8mg/kg)		IP injection at 1h post-stroke, then SC at 6h, 24h, 48h post-stroke.	Permanent focal ischemia	Injury Volume, Sensorimotor	PROG reduced cortical and caudoputamen infarct volumes.
Spratt2014	2014	Australia	Spratt2014a (PROG) Spratt2014b (ALLO)	PlosOne	Allopregnanolone and Its Precursor Progesterone Do Not Reduce Injury after Experimental Stroke in Hypertensive Rats – Role of Postoperative Temperature Regulation?	Young male rats	progesterone, allopregnanolone	P (8mg/kg), ALLO (8mg/kg)		IP injection at 105 mins post-stroke, then SC at 6h post-stroke.	Transient focal ischemia	Injury Volume, Neurological Deficit	PROG and ALLO did not affect body temperature.
Tameh2018	2018	Iran	Tameh2018 (PROG)	Journal of Stroke and Cerebrovascular Diseas	Role of Steroid Therapy after Ischemic Stroke by N-Methyl-D-Aspartate Receptor Gene Regulation	Young male rats	progesterone	P (10mg/kg)		SC injection immediately post-stroke.	Transient focal ischemia	Injury Volume, Neurological Deficit	PROG upregulated NMDAR subunits involved in neuronal survival. PROG reduced cortical infarct volume to a larger extent than striatal infarct volume.
Tanaka2018	2018	Japan	Tanaka2018a (P8) Tanaka2018b (P4, aged males) Tanaka2019c (P4, aged females)	Experimental Gerontology	Progesterone improves functional outcomes after transient focal cerebral ischemia in both aged male and female rats	Aged male and female rats	progesterone (P4)	P (4mg/kg, or 8mg/kg)		IP and SC injection at 6h post-stroke, then SC at 22h post-stroke and once daily until 7 days post-stroke. Last 2 doses tapered.	Transient focal ischemia	Injury Volume, Sensorimotor
Tanaka2019	2019	Japan	Tanaka2019a (P5) Tanaka2019b (P80) Tanaka2019c (P10, long-term)	Brain Research	Nestorone exerts long-term neuroprotective eﬀects against transient focal cerebral ischemia in adult male rats	Young male rats	nestorone	P (5μg/kg, 80μg/kg, or 10μg/kg)		SC injections at 6h and 24h post-stroke (5μg/kg and 80μg/kg). SC injections at 6h post-stroke, then once daily for 7 days post-stroke (10μg/kg, long-term).	Transient focal ischemia	Injury Volume, Sensorimotor, Cognitive	PROG reduced GFAP expression.
Tanaka2024	2024	Japan	Tanaka2024a (PROG, adult males) Tanak2024 (PROG, aged males)	Translational Stroke Research	Progesterone receptor agonist, nestrone, exerts long-term neuroprotective effects against permanent focal cerebral ischemia in adult and aged male rats	Young male rats	nestorone	P (10μg/kg/day)		SC 7d capacity osmotic minipump, implanted 18h post-stroke.	Permanent focal ischemia	Injury Volume, Sensorimotor	Nestorone significantly increased neuronal survival rate. Nestorone may regulate microglial NFKB via P4 receptors. Nestorone reduced infarct volume and improved sensorimotor outcomes at both 9 and 30 days post-stroke.
Wali2014	2014	USA	Wali2014a (P8) Wali2014b (P16) Wali2014c (P32) Wali2014d (P8-3h) Wali2014e (P8-6h) wali 2014f (P8-24h)	Brain	Progesterone in experimental permanent stroke: a dose-response and therapeutic time-window study	Aged male rats	progesterone	P (8mg/kg, 16mg/kg, or 32mg/kg with a 1h adminsitration delay, and 8mg/kg with different administration delays)		IP injection at 1h, 3h, 6h, or 24h post-stroke delay, then SC at 6h post-stroke (for 1h delay) or 5h after initial injection (for 3h, 6h, or 24h delay) and then every 24h for 7 days. Last 2 doses tapered.	Permanent focal ischemia	Injury Volume, Sensorimotor, Cognitive		For the time-window experiments, one progesterone animal mortality was reported but was not broken down into groups. Thus, the single mortality was split among all progesterone groups in this experiment.
Wali2016	2016	USA	Wali2016 (PROG)	Behavioral Brain Research	Progesterone improves long-term functional and histological outcomes after permanent stroke in older rats	Aged male rats	progesterone	P (8mg/kg)		IP injection at 3h post-stroke, then SC at 8h post-stroke and then once daily for 7 days. Last 2 doses tapered.	Permanent focal ischemia	Injury Volume, Sensorimotor, Cognitive	PROG decreased GFAP and Iba1 staining.
Wang2010	2010	China	Wang2010 (PROG)	Behavioral Brain Research	Neuroprotective effects of progesterone following stroke in aged rats	Aged male rats	progesterone	P (8mg/kg)		IP injection at 1h post-stroke, then SC at 6h, 24h, 48h post-stroke.	Permanent focal ischemia	Injury Volume, Edema, Neurological Deficit, Sensorimotor
Wang2011	2011	China	Wang2011 (PROG)	Molecular Medicine Reports	Progesterone inhibits inflammatory response pathways after permanent middle cerebral artery occlusion in rats	Young male rats	progesterone	P (8mg/kg)		IP injection at 1h post-stroke, then SC at 6h, 24h, 48h post-stroke.	Permanent focal ischemia	Injury Volume	PROG reduced neuoinflammation, potentially via reduced cell adhesion molecule expression and reduced infiltration of neutrophils.
Wang2013	2013	China	Wang2013a (PROG) Wang2013b (PROG+REHAB)	Restorative Neurology and Neuroscience	Combination treatment with progesterone and rehabilitation training further promotes behavioral recovery after acute ischemic stroke in mice	Young male mice	progesterone	P (2mg/kg)	rehabilitation (6 days)	SC injection at 4h post-stroke, then once daily until 2 or 6 days post-stroke.	Permanent focal ischemia	Injury Volume, Sensorimotor	REHAB potentiated PROG's neuroprotective effects on sensorimotor outcomes, but did not provide further benefits on injury volume.
Won2014	2014	USA	Won2014 (PROG+tPA)	Journal of Cerebral Blood Flow and Metabolism	Progesterone attenuates hemorrhagic transformation after delayed tPA treatment in an experimental model of stroke in rats: involvement of the VEGF–MMP pathway	Young male rats	progesterone	P (8mg/kg)	tPA (5mg/kg)	IP injection at 2h post-stroke, then SC at 6h post-stroke.	Transient focal ischemia	Injury Volume, Edema	PROG reduced bleeding in animals given tPA. PROG reduced BBB dysfunction and VEGF levels. PROG futher improved the reduction in injury volume and edema seen with tPA administration.
Wong2014	2014	UK (England)	Wong2014a (PROG, young males) Wong2014b (PROG, aged males) Wong2014c (PROG, hypertensive males)	BMC Neuroscience	Evaluating the translational potential of progesterone treatment following transient cerebral ischaemia in male mice	Young, aged and hypertensive male mice	progesterone	P (8mg/kg or 8mg/kg, then 50mg/mL)		IP loading dose and SC 3d capacity osmotic minipump, given 30 mins post-stroke (young and aged mice). IP injection at 15 mins post-stroke (hypertensive mice).	Transient focal ischemia	Neurological Deficit, Sensorimotor, Cognitive	PROG did not affect weight.
Yousuf2014	2014	USA	Yousuf2014a (PROG, 3h) Yousuf2014b (PROG, 6h) Yousuf2014c (PROG, 24h)	Journal of Cerebral Blood Flow and Metabolism	Delayed progesterone treatment reduces brain infarction and improves functional outcomes after ischemic stroke: a time-window study in middle-aged rats	Aged male rats	progesterone (4-pregnene-3,20-dione)	P (8mg/kg)		IP injection at either 3h, 6h, or 24h post-stroke, then SC at 5h following the first dose and once daily for 7 days. Last 2 doses tapered.	Transient focal ischemia	Injury Volume, Sensorimotor, Cognitive	PROG hastened body weight recovery when given 3 and 6h post-stroke, but not 24h. PROG (3h and 6h, but not 24h delay) reduced astrocyte numbers and increased VEGF and MMP9-positive cells.
Yousuf2014(I)	2014	USA	Yousuf2014Ia (P8) Yousuf2014Ib (P16) Yousuf2014Ic (P32)	Pyschopharmacology	Progesterone in transient ischemic stroke: a dose–response study	Aged male rats	progesterone (4-pregnene-3,20-dione)	P (8mg/kg, 16mg/kg, or 32mg/kg)		IP injection at 1h post-stroke, then SC at 6h post-stroke and once daily for 7 days. Last 2 doses tapered.	Transient focal ischemia	Injury Volume, Sensorimotor, Cognitive	PROG did not affect weight.
Yousuf2016	2016	USA	Yousuf2016 (PROG)	Hormones & Behavior	Neuroprotection by progesterone after transient cerebral ischemia in stroke-prone spontaneously hypertensive rats	Young, hypertensive male rats	progesterone (4-pregnene-3,20-dione)	P (8mg/kg)		IP injection at 1h post-stroke, then SC once daily for 14 days. Last 2 doses tapered.	Transient focal ischemia	Injury Volume, Sensorimotor	PROG did not affect blood pressure, body weight, or heart, kidney, or spleen weights. PROG reduced neuroinflammation, apoptosis, and oxidative stress. PROG reduced GFAP and VEGF expression.
Zhu2019	2019	France	Zhu2019a (PROG) Zhu2019b (PROG, PRNesCre)	Journal of Steroid Biochemistry and Molecular Biology	Cerebroprotection by progesterone following ischemic stroke: Multiple effects and role of the neural progesterone receptors	Young male mice	progesterone	P (8mg/kg)		IP injections at 1h, 6h, and 24h post-stroke.	Transient focal ischemia	Injury Volume, Neurological Deficit, Sensorimotor	PROG increased body weight loss. PROG increased neuronal and oligodendrocyte survival, while decreasing astrocyte and AQP4 expression. PROG reduced expression of anti-inflammatory microglia, mediated through PRs.
Alkayed2000	2000	USA	Alkayed2000a (ESTRO) Alkayed2000b (PROG)	Stroke	Neuroprotective Effects of Female Gonadal Steroids in Reproductively Senescent Female Rats	Aged female rats	17B-Estradiol, progesterone	E (25µg), P (10mg)		SC 21d release pellets, implanted 7-14d pre-stroke.	Transient focal ischemia	Injury Volume	ESTRO and PROG did not affect cortical perfusion. ESTRO reduced both cortical and striatal infarct volume, while PROG only reduced cortical infarct volume.
Choi2004	2004	Korea	Choi2004a (E1) Choi2004b (E4) Choi2004c (E10) Choi2004d (PROG)	Fundamental & Clinical Pharmacology	17B-Estradiol prevents focal cerebral ischemic damages via activation of Akt and CREB in association with reduced PTEN phosphorylation in rats	Young male rats	17B-Estradiol, progesterone	E (1mg/kg, 4mg/kg, or 10mg/kg), P (4mg/kg)		IP injections at 24h pre-stroke, then at 2h and 5m post-stroke.	Transient focal ischemia	Injury Volume	ESTRO reduced apoptosis, which was antagonized by a maxi-K channel blocker.
Habib2020	2020	Germany	Habib2020a (ESTRO) Habib2020b (PROG)	International Journal of Molecular Sciences	Gonadal Hormones E2 and P Mitigate Cerebral Ischemia-Induced Upregulation of the AIM2 and NLRC4 Inflammasomes in Rats	Young male rats	17B-Estradiol, progesterone	E (25µg/kg), P (10mg/kg)		SC injections at 1h, 12h, and 24h post-stroke.	Transient focal ischemia	Injury Volume, Neurological Deficit	ESTRO and PROG reduced neuroinflammation.
Lammerding2016	2016	Germany	Lammerding2016a (ESTRO) Lammerding2016b (PROG)	Neuroendocrinology	Poststroke Inflammasome Expression and Regulation in the Peri-Infarct Area by Gonadal Steroids after Transient Focal Ischemia in the Rat Brain	Young male rats	17B-Estradiol, progesterone	E (25µg/kg), P (10mg/kg)		SC injections at 2h, 12h, and 24h post-stroke.	Transient focal ischemia	Injury Volume	ESTRO and PROG reduced neuroinflammation.
Dang2011	2011	Germany	Dang2011a (ESTRO) Dang2011b (PROG) Dang2011c (E0.25P0.1) Dang2011d (E2.5P1) Dang2011e (E25P10) Dang2011f (E25P10, F)	Brain, Behavior, and Immunity	Gonadal steroids prevent cell damage and stimulate behavioral recovery after transient middle cerebral artery occlusion in male and female rats	Young male and female rats	17B-Estradiol, progesterone	E (25µg/kg), P (10mg/kg), C (E0.25µg/kg+P0.1mg/kg, E2.5µg/kg+P1mg/kg, or E25µg/kg+P10mg/kg)		SC injection at 1h pre-stroke, and 11h post-stroke.	Transient focal ischemia	Injury Volume, Edema	COMBO reduced neuroinflammation. ESTRO, PROG, and COMBO reduced cortical, but not basal ganglia, infarct volumes for males (location dependency not provided for females).
Littleton-Kearney2005	2005	USA	Littleton-Kearney2005a (ESTRO) Littleton-Kearney2005b (PROG) Littleton-Kearney2005c (COMBO)	Journal of Cerebral Blood Flow and Metabolism	Effects of combined oral conjugated estrogens and medroxyprogesterone acetate on brain infarction size after experimental stroke in rat	Young female rats	conjugated equine estradiol, medroxyprogesterone acetate, COMBO	E (0.625mg), P (2.5mg), C (E0.625mg+P2.5mg)		2 months of oral dosing for 2 months, assumed beginning pre-stroke.	Transient focal ischemia	Injury Volume	ESTRO reduced both cortical and striatal infarct volumes, while PROG and COMBO only reduced cortical, but not striatal, infarct volume. PROG diminished ESTRO's neuroprotective efficacy when given together.	Assumed that dosing began 2 months pre-stroke and was administered until the day of stroke.
Nematipour2020	2020	Iran	Nematipour2020a (ESTRO) Nematipour2020b (PROG) Nematipour2020c (COMBO)	Iranian Journal of Basic Medical Sciences	Estrogen and progesterone attenuate glutamate neurotoxicity via regulation of EAAT3 and GLT-1 in a rat model of ischemic stroke	Young male rats	estradiol, progesterone	E (25µg/kg), P (10mg/kg), C (E25µg/kg+P10mg/kg)		SC injection at 0-1h post-stroke.	Transient focal ischemia	Injury Volume, Neurological Deficit	COMBO reduced excitotoxicity.
Toung2004	2004	USA	Toung2004a (ESTRO) Toung2004b (PROG) Toung2004c (COMBO)	Journal of Cerebral Blood Flow and Metabolism	Effects of Combined Estrogen and Progesterone on Brain Infarction in Reproductively Senescent Female Rats	Aged female rats	17B-Estradiol, progesterone	E (25µg), P (5mg/kg), C (E25µg+P10mg/kg)		SC ESTRO pellets (length unknown), implanted 7 days pre-stroke and/or PROG given IP, 30 mins pre-stroke.	Transient focal ischemia	Injury Volume	ESTRO and COMBO additionally reduced cortical infarct volume, but not striatal. PROG did not affect cortical or striatal infarct volume.
Diaz2021	2021	USA	Diaz2021a (6w COMBO) Diaz2021b (14w COMBO)	Journal of Cerebral Blood Flow and Metabolism	Simultaneous nicotine and oral contraceptive exposure alters brain energy metabolism and exacerbates ischemic stroke injury in female rats	Young (6w, 14w) female rats	ethinyl estradiol + norgestrel	C (E0.03mg+P0.3mg)		Not known, assumed oral gavages mimicking birth control admin for 16-21d, assumed last dose was at stroke induction.	Transient focal ischemia	Injury Volume, Neurological Deficit	COMBO reduced glycolysis	Assumed that dosing was the same as the previously cited publication.
Hoffman2015	2015	Germany	Hoffman2015 (COMBO)	Journal of Molecular Neuroscience	Comparative Analysis of Gonadal Steroid-Mediated Neuroprotection after Transient Focal Ischemia in Rats: Route of Application and Substrate Composition	Young male rats	17B-Estradiol, progesterone	C (Not known)		SC injections at 1h and 12h post-stroke.	Transient focal ischemia	Injury Volume, Neurological Deficit
Perez-Alvarez2015	2015	Spain	Perez-Alvarez2015 (COMBO)	Molecular Neurobiology	Estradiol and Progesterone Administration After pMCAO Stimulates the Neurological Recovery and Reduces the Detrimental Effect of Ischemia Mainly in Hippocampus	Young male rats	17B-Estradiol, Progesterone (P7556 Sigma)	C (E0.04mg/kg+P4mg/kg)		IP injections at 6h, 24, and 48h post-stroke.	Permanent focal ischemia	Neurological Deficit	COMBO reduced reactive gliosis and increased neuronal survival in the hippocampus. COMBO did not reduce neuronal death in the cortex, or affect the expression of synapse-related proteins.
Ulbrich2012	2012	Germany	Ulbrich2012 (COMBO)	Journal of Steroid Biochemistry and Molecular Biology	Long-term cerebral cortex protection and behavioral stabilization by gonadal steroid hormones after transient focal hypoxia	Young male rats	17B-Estradiol, progesterone	C (E25µg/kg+P10mg/kg)		SC injections immediately post-stroke, then every 12h until 36 hours post-stroke.	Transient focal ischemia	Injury Volume, Neurological Deficit, Sensorimotor	COMBO increased VEGF-A but did not affect blood vessel density.
Vahidinia2017	2017	Iran	Vahidinia2017 (COMBO)	Neurological Research	Gonadal steroids block the calpain-1-dependent intrinsic pathway of apoptosis in an experimental rat stroke model	Young male rats	estrogen, progesterone	C (E25µg/kg+P10mg/kg)		SC injection given immediately post-stroke.	Transient focal ischemia	Injury Volume, Neurological Deficit	COMBO reduced apoptosis through the intrinsic but not extrinsic pathway, and increased neuronal and reduced astrocyte numbers.
Vahidinia2021	2021	Iran	Vahidinia2021 (COMBO)	Pathology - Research and Practice	The effect of female sex hormones on Hsp27 phosphorylation and histological changes in prefrontal cortex after tMCAO	Young male rats	estrogen, progesterone	C (E25µg/kg+P10mg/kg)		SC injection at 0-1h post-stroke.	Transient focal ischemia	Injury Volume	COMBO reduced neuronal and astrocyte numbers, and reduced HSP27 expression.
Auriat2005	2005	Canada	Auriat2005a (E0.05) Auriat2005b (E0.25) Auriat2005c (E0.5) Auriat2005d (E0.25+0) Auriat2005e (E0.25+0.25) Auriat2005f (E0.25, short-term)	Journal of Cerebral Blood Flow and Metabolism	17B-Estradiol pretreatment reduces bleeding and brain injury after intracerebral hemorrhagic stroke in male rats	Young male rats	17B-Estradiol	E (0.05mg, 0.25mg, 0.50mg)		SC 21d release pellets, implanted 2 weeks pre-stroke.	COL	Injury Volume, Edema, Sensorimotor	ESTRO did not affect temperature or activity, but did result in faster cessation of bleeding.	Variance for staircase scores were imputed.
Nakamura2005	2005	USA	Nakamura2005a (E5- 2h, males) Nakamura2005b (E5-6h, males) Nakamura2005c (E5-2h, females)	Journal of Neurosurgery	Estrogen therapy for experimental intracerebral hemorrhage in rats	Young male and female rats	17B-Estradiol	E (5mg/kg)		SC injection at 2h or 6h post-stroke.	AWB	Edema, Sensorimotor	ESTRO reduced ionic dyshomeostasis and iron toxicity. ESTRO also reduced brain edema in an ER-independent manner.
Nguyen2008	2008	Canada	Nguyen2008a (ESTRO) Nguyen2008b (ESTRO + REHAB)	Brain Research	Failure of estradiol to improve spontaneous or rehabilitation-facilitated recovery after hemorrhagic stroke in rats	Young female rats	17B-Estradiol	E (0.36mg)	Enriched environment	SC 60d release pellets, implanted 1 week post-stroke.	COL	Injury Volume, Sensorimotor	ESTRO reduced long-term body weight, promoted uterine growth, and did not affect cortical thickness or corpus callosum damage.
Xiao2021	2021	China	Xiao2021a (E100) Xiao2021b (E200) Xiao2021c (E300) Xiao2021d (E300, SRC3KO)	ASN NEURO	17B-Estradiol attenuates intracerebral hemorrhage-induced blood-brain barrier injury and oxidative stress through SRC3-mediated P12K/Akt signaling pathway in a mouse model	Young female mice	17B-Estradiol	E (100µg/kg, 200µg/kg, or 300µg/kg)		IP injections at 1h, 12h, 24h, 48h, and 72h post-stroke.	AWB	Edema, Neurological Deficit	ESTRO reduced BBB dysfunction, reduced oxidative stress, and reduced neuroinflammation.	Assumed that the median and IQR were overlapping when only one error bar was shown.
Zheng2015	2015	USA	Zheng2015a (E100) Zheng2015b (E300)	Stroke	17B-Estradiol attenuates hematoma expansion through estrogen receptor a/silent information regulator 1/Nuclear Factor-kappa B pathway in hyperglycemic intracerebral hemorrhage mice	Young male mice	17B-Estradiol	E (100µg/kg, or 300µg/kg)		IP injection 1h post-stroke.	COL	Neurological Deficit	ESTRO did not affect blood glucose, and reduced BBB dysfunction.
Hsieh2016	2016	USA	Hsieh2016a (PROG, male wistars) Hsieh2016b (PROG, females) Hsieh2016c (PROG, male SHRs)	Neuroendocrinology	Sex-Specific Effects of Progesterone on Early Outcome of Intracerebral Hemorrhage	Young male rats	progesterone (4-pregnene-3,20-dione)	P (8mg/kg)		IP injection at 2h post-stroke, then SC at 5h, 24h, 48h, and 72h post-stroke.	COL	Injury Volume, Edema, Neurological Deficit, Sensorimotor	PROG decreased neuroinflammation and transiently improved cerebral perfusion.	Written values and error bars for variance do not match for H&E IV, so was more conservative and extracted the larger variance (graphs) as SD.
Jiang2016	2016	USA and China	Jiang2016 (PROG)	Neurobiology of Aging	Progesterone exerts neuroprotective effects and improves long-term neurologic outcome after intracerebral hemorrhage in middle-aged mice	Aged male mice	natural progesterone	P (8mg/kg)		IP injection at 1h post-stroke, then SC at 6h, 24h, 48h post-stroke.	COL	Injury Volume, Edema, Neurological Deficit	PROG increased weight gain, and decreased oxidative stress and nitrosylation and neuroinflammation.
Lei2016	2016	USA	Lei2016a (P4, young COL males) Lei2016b (P4, young females) Lei2016c (P4, OVX females) Lei2016d (P8, OVX females) Lei2016e (P16, OVX females) Lei2016f (P4, young AWB males) Lei2016g (BHR-100, young males) Lei2016h (BHR-100, aged males) Lei2016i (BHR-100, aged females)	Neuroendocrinology	Progesterone Improves Neurobehavioral Outcome in Models of Intracerebral Hemorrhage	Young and aged male and female mice	natural progesterone, BHR-100	P (4mg/kg, 8mg/kg, or 16mg/kg), BHR-100 (4mg/kg)		SC injections at 2h and 5h post-stroke, then once daily for 3 days.	AWB, COL	Injury Volume, Edema, Sensorimotor, Cognitive	Natural estrus cycling did not affect behavioural outcomes or mortality. PROG had no effect in young intact female mice. PROG reduced neuroinflammation and improved neuronal survival in young males and OVX females.	Assumed BHR-100 dosing regimen was identical to the PROG dosing regimen. Sample sizes were extracted without accounting for mortalities, as sample sizes were difficult to interprete otherwise.
Liu2022	2022	China	Liu2022 (PROG)	Aging	Progesterone attenuates neurological deficits and exerts a protective effect on damaged axons via the PI3K/AKT/mTOR-dependent pathway in a mouse model of intracerebral hemorrhage	Young male mice	natural progesterone	P (8mg/kg)		IP injection at 1h post-stroke, then SC at 6h, 24h, 48h post-stroke.	COL	Edema, Neurological Deficit	PROG reduced neuronal death, neuroinflammation, and myelin loss.
Lyden2000	2000	USA	Lyden2000 (PROG)	Stroke	Effect of Ganaxolone in a Rodent Model of Cerebral Hematoma	Young male rats	ganaxolone (3a-hydroxy-3B-methyl-5a-pregnan-20-one)	P (30mg/kg)		IV injection at 4h post-stroke.	COL	Cognitive	Ganaxolone transiently reduced white matter shrinkage and ventricular enlargement, and also reduced toxicity to collagenase.
Chen2011	2011	USA and China	Chen2011a (PROG) Chen2011b (TESTO)	Intracerebral Hemorrhage Research	Effects of Progesterone and Testosterone on ICH-Induced Brain Injury in Rats	Young male rats	progesterone, testosterone	P (16mg/kg), T (15mg/kg)		IP injection at 2h post-stroke.	AWB	Edema, Sensorimotor	PROG reduced sodium ion accumulation and potassium ion loss.
Hu2022	2022	China	Hu2022 (2ME2)	Frontiers in Cellular Neuroscience	2-Methoxyestradiol Alleviates Neuroinﬂammation and Brain Edema in Early Brain Injury After Subarachnoid Hemorrhage in Rats	Young male rats	2-methoxyestradiol	E (5mg/kg)		IP injection 1h post-stroke.	Endovascular Perforation	Injury Volume, Edema, Neurological Deficit	ESTRO reduced apoptosis, inflammation, and BBB dysfunction
Yang2001	2001	USA	Yang2001 (ESTRO)	Journal of Cerebral Blood Flow and Metabolism	17-B Estradiol can reduce secondary ischemic damage and mortality of subarachnoid hemorrhage	Young female rats	17B-Estradiol	E (4mg/mL)		SC silastic capsules, implanted 24h pre-stroke.	Endovascular Perforation	Injury Volume	ESTRO improved cerebral blood flow
Zhang2023	2023	China	Zhang2023 (ESTRO)	Stroke & Vascular Neurology	Oestrogen ameliorates blood-brain-barrier damage after experimental subarachnoid haemorrhage via the SHH pathway in male rats	Young male rats	17B-Estradiol	E (33µg/kg)		Adminsitered from 3d pre-stroke to 3d post-stroke. Administration route not known.	Endovascular Perforation	Edema, Neurological Deficit, Sensorimotor, Cognitive	ESTRO increases SHH synthesis in neurons and astrocytes, prevented BBB permeability. ESTRO improves outcomes through the SHH pathway.	Assumed that dosing was continuous.
Cai2015	2015	China	Cai2015a (P8) Cai2015b (P16)	Neuroscience Letters	Progesterone alleviates acute brain injury via reducing apoptosis and oxidative stress in a rat experimental subarachnoid hemorrhage model	Young male rats	natural progesterone	P (8mg/kg, or 16mg/kg)		IP injection 1h post-stroke, then SC at 6h and 12h post-stroke.	Endovascular Perforation	Injury Volume, Neurological Deficit	PROG reduced apoptosis and oxidative stress.
Turan2018	2018	USA	Turan2018a (P8) Turan2018b (P16)	World Neurosurgery	Effect of Progesterone on Cerebral Vasospasm and Neurobehavioral Outcomes in a Rodent Model of Subarachnoid Hemorrhage	Young male mice	progesterone	P (8mg/kg, or 16mg/kg)		IP injection 1h post-stroke, then SC at 6h, 24h, 48h, 72h, 96h, 120h post-stroke.	Single blood injection	Sensorimotor	PROG reduced vasospasm, restored AMPA channels in the hippocampus, and reduced neuroinflammation
Wang2011	2011	China	Wang2011 (PROG)	Mediators of Inflammation	Progesterone Administration Modulates Cortical TLR4/NF-κB Signaling Pathway after Subarachnoid Hemorrhage in Male Rats	Young male rats	progesterone (4-pregnene-3,20-dione)	P (16mg/kg)		IP injection 1h post-stroke, then SC at 6h and 24h post-stroke.	Prechiasmatic cistern injection	Edema, Neurological Deficit	PROG reduced neuroinflammation and BBB permeability.
Yan2013	2013	China	Yan2013 (PROG)	Neuroscience Letters	Progesterone attenuates early brain injury after subarachnoid hemorrhage in rats	Young male rats	natural progesterone	P (16mg/kg)		IP injection 1h post-stroke, then SC at 6h and 12h post-stroke.	Endovascular Perforation	Injury Volume, Edema, Neurological Deficit	PROG reduced BBB permeability and apoptosis.
Ayala2011	2011	USA	Ayala2011a (DHT, wt) Ayala2011b (DHT, Artg)	Translational Stroke Research	Androgen Receptor Overexpression Is Neuroprotective in Experimental Stroke	Young male mice	DHT	DHT (0.5mg)		SC pellets (length unknown), implanted 1 week pre-stroke.	Transient focal ischemia	Injury Volume	Overexpression of androgen receptors is neuroprotective in mice and cells. DHT did not affect cortical or striatal infarct volume. Concluded that testosterone was cytoprotective.
Cheng2007	2007	USA	Cheng2007a (TESTO) Cheng2007b (DHT)	Journal of Cerebral Blood Flow and Metabolism	Deleterious effects of dihydrotestosterone on cerebral ischemic injury	Young male rats	testosterone, DHT	T (50mg), DHT (50mg)		SC pellets (length unknown), implanted 1 week pre-stroke.	Transient focal ischemia	Injury Volume	DHT increased apoptosis and increased transcription of genes involved in inflammation and apoptosis. DHT worsened cortical and striatal infarct volume. TESTO did not affect cortical, but worsened striatal infarct volume. Concluded that testosterone was cytodamaging.
Cheng2009	2009	USA	Cheng2009a (T5, young mice) Cheng2009b (T5, aged mice) Cheng2009c (T25, young rats) Cheng2009d (T25, aged rats)	Journal of Cerebral Blood Flow and Metabolism	Age-dependent effects of testosterone in experimental stroke	Young and aged male rats and mice	testosterone	T (5mg, or 25mg)		SC pellets (length unknown), implanted 1 week pre-stroke.	Transient focal ischemia	Injury Volume	Flutamide reversed the harmful effects of TESTO in young animals. Aged ArKO and WT mice had similar infarct sizes. Low and high-dose TESTO worsened striatal injury in young castrated males. Low-dose TESTO did not affect, while high-dose TESTO reduced, striatal injury in aged intact rats. Concluded that testosterone was cytodamaging.
Cheng2011	2011	USA	Cheng2011 (DHT)	Journal of Cerebral Blood Flow and Metabolism	Role of salt-induced kinase 1 in androgen neuroprotection against cerebral ischemia	Young male rats	DHT	DHT (15mg)		SC pellets (length unknown), implanted 1 week pre-stroke.	Transient focal ischemia	Injury Volume	Unpublished data suggests DHT neuroprotection persists to 4 days post-reperfusion. DHT reduced cell death through a SIK1-mediated mechanism. DHT reduced cortical and striatal injury volume. Concluded that testosterone was cytoprotective.
Dziennis2011	2011	USA	Dziennis2011 (DHT)	Brain, Behavior, and Immunity	Role of dihydrotestosterone in post-stroke peripheral immunosuppression after cerebral ischemia	Young male mice	DHT	DHT (0.5mg)		SC 30d release pellets, implanted 7d pre-stroke.	Transient focal ischemia	Injury Volume	DHT reduced cortical and striatal injury volume. DHT modulated peripheral immunosuppression. Concluded that testosterone was cytoprotective.
Fanaei2014	2014	Iran	Fanaei2014 (TESTO)	Brain Research	Testosterone enhances functional recovery after stroke through promotion of antioxidant defenses, BDNF levels and neurogenesis in male rats	Young male rats	testosterone	T (2mg/kg per day)		SC injections once daily for 10d, beginning 24h post-stroke.	Transient focal ischemia	Injury Volume, Sensorimotor	Testosterone reduced oxidative stress and increased neurogenesis through androgen receptor-dependent means. Concluded that testosterone was cytoprotective.
Pan2005	2005	USA	Pan2005 (TESTO)	Brain Research	Effect of testosterone on functional recovery in a castrate male rat stroke model	Young male rats	testosterone	T (not known)		2 SC silastic capsules, implanted 1 week post-stroke.	Transient focal ischemia	Injury Volume, Neurological Deficit, Sensorimotor	Testosterone did not affect neurite growth or synaptogenesis, but reduced reactive gliosis. Concluded that testosterone was cytoprotective.
Persky2013	2013	USA	Persky2013a (TESTO) Persky2013b (DHT)	Neuroendocrinology	Neonatal Testosterone Exposure Protects Adult Male Rats from Stroke	Young male rats	testosterone propionate, DHT	DHT (0.5mg), T (0.1mg)		SC injections once daily, from post-natal day 1 - 5 (from 79 to 74d pre-stroke). SC 7d release pellets, implanted on post-natal day 1 (79d pre-stroke)	Transient focal ischemia	Injury Volume, Neurological Deficit	Neonatal TESTO administration reduced apoptosis, and altered aromatase and acute hormone levels, as well as gonadal weight. TESTO (testosterone propionate) worsened striatal but did not affect cortical infarct volumes. DHT had no effect on cortical or striatal infarct volumes. Concluded that testosterone was cytodamaging.
Quillinan2014	2014	USA	Quillinan2014a (DHT5) Quillinan2014b (DHT25)	eNeuro	Sex Steroids Do Not Modulate TRPM2-Mediated Injury in Females following Middle Cerebral Artery Occlusion	Young female mice	DHT	DHT (5mg, or 25mg)		SC silastic capsules, implanted 1 week pre-stroke.	Transient focal ischemia	Injury Volume	TESTO does not affect TRPM2-mediated injury mechanisms in female mice.
Shimizu2013	2013	USA	Shimizu2013 (DHT)	Journal of Cerebral Blood Flow and Metabolism	Androgen and PARP-1 regulation of TRPM2 channels after ischemic injury	Young male mice	DHT	DHT (5mg)		SC pellets (length unknown), implanted 1 week pre-stroke.	Transient focal ischemia	Injury Volume	TRPM2 inhibition was neuroprotective, which was mediated by androgen signalling.
Smith2020	2020	USA	Smith2020 (TESTO)	Neuroendocrinology	Chronic Testosterone Deprivation Sensitizes the Middle-Aged Rat Brain to Damaging Effects of Testosterone Replacement	Aged male rats	testosterone	T (not known)		SC silastic capsules, implanted 2 weeks pre-stroke.	Transient focal ischemia	Neurological Deficit, Sensorimotor, Cognitive	TESTO did not affect body weight. TESTO replenishment following long-term deprivation worsened neurological deficit and motor outcomes, which was reversed by administration of a free radical scavenger. TESTO replenishment following short-term deprivation did not affect outcomes after stroke. TESTO improved cognitive outcomes, regardless of length of deprivation. Castration generally did not worse…	Assumed that behavioural testing began immediately post-stroke. Since OLMT scores were reported summarily rather than by day, the latest timepoint (day 9) was used. Assumed that occlusion lasted for 2 hours, as suggested by cited study (Glendenning2008).
Uchida2009	2009	USA	Uchida2009a (TESTO1.5) Uchida2009b (TESTO5) Uchida2009c (DHT0.5) Uchida2009d (DHT1.5) Uchida2009e (TESTO1.5, 60m MCAo)	Journal of Cerebral Blood Flow and Metabolism	Dose-dependent effects of androgens on outcome after focal cerebral ischemia in adult male mice	Young male mice	testosterone, DHT	DHT (0.5mg, or 1.5mg), T (1.5mg, or 5mg)		SC pellets (length unknown), implanted 1 week pre-stroke.	Transient focal ischemia	Injury Volume, Neurological Deficit, Sensorimotor	Low-dose TESTO reduced cortical, but not striatal, infarct volume. High-dose TESTO worsened both cortical and striatal infarct volume. TESTO acted in an androgen-receptor dependent manner. Concluded that testosterone was cytodamaging and cytoprotective.
Wang2022	2022	China	Wang2022a (T5) Wang2022b (T50)	European Journal of Inflammation	Appropriate supplementation of testosterone alleviates post-stroke damage via decreasing inflammation and oxidative stress in aged male C57BL/6 mice	Aged male mice	testosterone	T (5mg/kg, or 50mg/kg)		SC injections twice per week, beginning 7d pre-stroke, and lasting for 6 weeks post-stroke.	Permanent focal ischemia	Injury Volume, Sensorimotor	Testosterone decreased inflammation and oxidative stress.	Assumed animals were euthanized once hormone administration ended, at 6 weeks.
Zhu2010	2010	USA	Zhu2010a (DHT0.5) Zhu2010b (DHT1.5) Zhu2010c (TESTO1.5) Zhu2010d (TESTO5)	Neuroscience	Isoflurane preconditioning neuroprotection in experimental focal stroke is androgen-dependent in male mice	Young male mice	testosterone, DHT	DHT (0.5mg, or 1.5mg), T (1.5mg, or 5mg)		SC 21d release pellets, implanted 8-9 days pre-stroke.	Transient focal ischemia	Injury Volume, Neurological Deficit, Sensorimotor, Cognitive	TESTO replacement ablated benefit of isoflurane preconditioning. TESTO improved outcomes in an androgen-receptor dependent manner, and seemingly did not affect cortical or caudate putamen injury volume. Concluded that testosterone was cytoprotective.	When times given in figures and text conflicted, times provided in the text were used.
